# Supplementary material for: ABCG2 transports anticancer drugs via a closed-to-open switch
Source: Nat Commun. 2020 May 8;11:2264. doi: 10.1038/s41467-020-16155-2 (PMC7210939; doi:10.1038/s41467-020-16155-2)
Supplement: Supplementary file 4 — Source Data [file 41467_2020_16155_MOESM4_ESM.xlsx]

## Sheet: Figure 2B,C
	Lane 1	WT ABCG2
	Lane 2	DC ABCG2
	Lane 3	DC+V534C ABCG2 no crosslinker
	Lane 4	DC+V534C ABCG2 with CuPhen
	Lane 5	DC+V534C ABCG2 with CuPhen + Ko143
	Lane 6	DC+V534C ABCG2 with CuPhen + Vanadate
	Lane 7	DC+V534C ABCG2 with CuPhen + Imatinib
	Lane 8	DC+V534C ABCG2 with CuPhen + Mitoxantrone
	Lane 9	DC+V534C ABCG2 with CuPhen + SN38
	*	crosslinked dimeric ABCG2
	*	non-crosslinked monomeric ABCG2

## Sheet: Figure 2E,F
	Lane 1	WT ABCG2
	Lane 2	DC ABCG2
	Lane 3	DC+A537C ABCG2 no crosslinker
	Lane 4	DC+A537C ABCG2 with CuPhen
	Lane 5	DC+A537C ABCG2 with CuPhen + Ko143
	Lane 6	DC+A537C ABCG2 with CuPhen + Vanadate
	Lane 7	DC+A537C ABCG2 with CuPhen + Imatinib
	Lane 8	DC+A537C ABCG2 with CuPhen + Mitoxantrone
	Lane 9	DC+A537C ABCG2 with CuPhen + SN38
	*	crosslinked dimeric ABCG2
	*	non-crosslinked monomeric ABCG2

## Sheet: Supplemental Figure 1A
	Source Data related to Supplementary Figure 1A
	Uncropped SDS-PAGE gel showing purified ABCG2 in detergent and nanodisc. Lane 2-4 include reducing agent in the sample loading buffer. Lane 6-7 did not contain any reducing agent.
Lane 1	Molecular weight marker
Lane 2	WT ABCG2 purified in detergent following amylose affinity purification
Lane 3	WT ABCG2 incorporated in nanodiscs following TEV cleavage
Lane 4	Final gel filtration purified ABCG2 in nanodiscs
Lane 5	Molecular weight marker
Lane 6	same as lane 3 but without reducing agent in loading buffer
Lane 7	same as lane 4 but without reducing agent in loading buffer

## Sheet: Supplemental Figure 1E,F
	Shown below are representative FSEC thermostability traces of human ABCG2 in the presence of different drugs. Each experiment below was repeated three indepent times.
	Below are the raw data FSEC values for each independent experiment.
			No Drug (experiment 1)										No Drug (experiment 2)										No Drug (experiment 3)										Ko143 (experiment 1)										Ko143 (experiment 2)
		Time (min)	42.5	47.0	55.0	58.5	60.9	62.5	65.0	70.0		Time (min)	42.5	47.0	55.0	58.5	60.9	62.5	65.0	70.0		Time (min)	42.5	47.0	55.0	58.5	60.9	62.5	65.0	70.0		Time (min)	42.5	47.0	55.0	58.5	60.9	62.5	65.0	70.0		Time (min)	42.5	47.0	55.0	58.5	60.9	62.5	65.0
		0	0.00087204	0.000835419	0.00135269	0.000324249	9.27e-05	4.35e-05	0.000167847	0.0003685		0	0.00017319	0.00120316	-0.0206456	0.00134163	7.63e-07	0.00064812	0.00117111	0.00103836		0	0.00072021	0.00094719	0.00107613	3.43e-05	2.94e-05	0.00097961	2.82e-05	0.00131111		0	0.000637054	0.000136185	0.000449753	0.00134506	5.61e-05	0.000971222	-0.000135422	-0.000144577		0	8.47e-05	0.00107842	0.00113297	-0.0659206	0.00093803	-0.0001015	0.00040665
		0.0166667	0.0115063	0.0118542	0.0171513	0.00496101	0.000231743	-0.000379562	0.000907898	0.00497398		0.0166667	0.00092125	0.0175587	0.00947552	0.0211275	0.00166206	0.00948162	0.0172833	0.0172932		0.0166667	0.00927124	0.0153074	0.0168016	8.58e-05	0.00075703	0.0138748	-0.0007107	0.0154848		0.0166667	0.0110653	0.000340462	0.00893688	0.0214291	0.000823784	0.0154163	0.000638008	0.000322151		0.0166667	0.0007	0.0170515	0.0167973	0.0158764	0.0121107	-0.0002537	0.00506935
		0.0333333	0.0450024	0.0435924	0.0653935	0.0199024	0.000720024	-0.00233269	0.00237274	0.0194271		0.0333333	0.00180016	0.0690235	0.042288	0.0839205	0.00664253	0.0363371	0.0679668	0.0669025		0.0333333	0.0376892	0.0622801	0.0663134	0.00096474	0.00271015	0.0528397	-0.0023708	0.057477		0.0333333	0.04212	-0.000831413	0.0367689	0.0823666	0.00267925	0.0602406	0.00337238	0.00217762		0.0333333	0.00255547	0.0680281	0.066309	0.0658764	0.0492201	-0.0006443	0.0188389
		0.05	0.11053	0.107069	0.160706	0.0496876	0.00208721	-0.00623894	0.00510712	0.0461849		0.05	0.00297203	0.170488	0.109671	0.208237	0.0171894	0.0888762	0.166893	0.165145		0.05	0.093158	0.154272	0.163091	0.00321083	0.00622578	0.130086	-0.0051052	0.140192		0.05	0.103936	-0.0021986	0.0917494	0.202679	0.0065855	0.14901	0.00796223	0.00608387		0.05	0.00675468	0.168321	0.163672	0.168611	0.122462	-0.0015232	0.0452061
		0.0666667	0.201155	0.193397	0.290589	0.0906055	0.0050169	-0.0120007	0.00862274	0.0824154		0.0666667	0.00394859	0.309844	0.205081	0.378745	0.0307636	0.16036	0.301072	0.300008		0.0666667	0.170209	0.280932	0.295805	0.00672646	0.0108156	0.235652	-0.0079372	0.253864		0.0666667	0.187725	-0.00405407	0.166749	0.367327	0.0113707	0.270885	0.0132357	0.0113573		0.0666667	0.0139813	0.30543	0.297364	0.313826	0.22295	-0.003281	0.0802647
		0.0833333	0.294026	0.280799	0.423597	0.131621	0.0090208	-0.0175671	0.0130173	0.118158		0.0833333	0.00512047	0.452617	0.304104	0.552085	0.0444355	0.232919	0.436424	0.436922		0.0833333	0.248822	0.410327	0.431938	0.0113163	0.0155031	0.343172	-0.0096951	0.36861		0.0833333	0.273175	-0.00454235	0.241652	0.53471	0.0154722	0.395397	0.0188997	0.0150683		0.0833333	0.0219891	0.445176	0.432422	0.464802	0.325001	-0.0059177	0.114347
		0.1	0.365608	0.347401	0.524378	0.16248	0.0131224	-0.0226452	0.0179001	0.144427		0.1	0.00609703	0.561895	0.381058	0.683823	0.055666	0.288583	0.538475	0.540438		0.1	0.309271	0.50896	0.536333	0.0158085	0.0189211	0.425691	-0.0093044	0.455622		0.1	0.33753	-0.00356579	0.296925	0.661273	0.017816	0.489537	0.0229036	0.0161425		0.1	0.0268719	0.551622	0.533106	0.58238	0.401173	-0.0097263	0.138566
		0.116667	0.404573	0.383925	0.57721	0.177129	0.0164427	-0.0249889	0.0231735	0.157025		0.116667	0.00433922	0.62166	0.422561	0.754135	0.0612324	0.31954	0.59326	0.595223		0.116667	0.342084	0.561303	0.592876	0.0197147	0.0208742	0.471785	-0.0080349	0.501813		0.116667	0.369952	-0.00200329	0.323195	0.728558	0.017523	0.539049	0.0265169	0.014287		0.116667	0.0271648	0.608458	0.585743	0.646833	0.440529	-0.0144138	0.151749
		0.133333	0.418928	0.398085	0.593518	0.180059	0.0178099	-0.0261608	0.0282516	0.160345		0.133333	0.00346031	0.643926	0.436917	0.778745	0.0632832	0.33165	0.613279	0.612703		0.133333	0.354974	0.578882	0.613774	0.0227421	0.0220461	0.489461	-0.006863	0.517438		0.133333	0.378741	-0.00190563	0.328663	0.751409	0.0156675	0.554577	0.0296419	0.0119433		0.133333	0.0243328	0.627989	0.604004	0.670955	0.452931	-0.0185154	0.156144
		0.15	0.421174	0.39955	0.592444	0.177422	0.0172239	-0.0269421	0.0313766	0.159662		0.15	0.00209312	0.648125	0.440725	0.783335	0.0646503	0.334579	0.615135	0.612899		0.15	0.359369	0.580737	0.617778	0.0244022	0.0235109	0.493465	-0.007156	0.519782		0.15	0.376007	-0.00395641	0.325636	0.753851	0.0124449	0.553991	0.0320833	0.0113573		0.15	0.0217938	0.628673	0.608496	0.675056	0.454005	-0.0197849	0.157315
		0.166667	0.42137	0.398085	0.588831	0.174492	0.0155638	-0.0277233	0.0318649	0.158783		0.166667	0.00121422	0.648516	0.442386	0.787729	0.0663105	0.335751	0.613768	0.611727		0.166667	0.361127	0.581323	0.62061	0.0254765	0.0262453	0.494636	-0.0081326	0.519879		0.166667	0.371905	-0.0068861	0.323781	0.753851	0.00951519	0.552135	0.0328646	0.0126268		0.166667	0.0218914	0.626622	0.611915	0.676033	0.454005	-0.0179295	0.158292
		0.183333	0.421467	0.395253	0.58639	0.172441	0.0148802	-0.0282116	0.0291306	0.158392		0.183333	0.00053062	0.647832	0.442581	0.792807	0.068166	0.335849	0.611815	0.611531		0.183333	0.361224	0.581714	0.623442	0.0259647	0.0300539	0.496004	-0.0090115	0.519879		0.183333	0.368487	-0.00903454	0.32339	0.753949	0.00775738	0.550866	0.0327669	0.0149706		0.183333	0.0241375	0.625841	0.615235	0.675544	0.45547	-0.0146092	0.159464
		0.2	0.42137	0.39369	0.585804	0.171953	0.0150755	-0.0282116	0.025322	0.158392		0.2	0.00043297	0.645098	0.439749	0.795835	0.0687519	0.335849	0.609959	0.612606		0.2	0.359369	0.581421	0.625395	0.026453	0.0333742	0.498347	-0.0091091	0.520075		0.2	0.366827	-0.00883922	0.324952	0.753851	0.00834332	0.55233	0.031888	0.0160448		0.2	0.0256023	0.627403	0.617188	0.675154	0.457618	-0.0119724	0.160147
		0.216667	0.419905	0.393983	0.587073	0.172344	0.016345	-0.0295788	0.022197	0.158001		0.216667	0.00014	0.641387	0.434671	0.795639	0.0669941	0.335849	0.607811	0.613973		0.216667	0.357709	0.579077	0.624809	0.0252811	0.0347414	0.501082	-0.0080349	0.521344		0.216667	0.367511	-0.0068861	0.326906	0.753851	0.0114683	0.555358	0.031888	0.014287		0.216667	0.0248211	0.630919	0.617188	0.67574	0.459962	-0.0105076	0.160636
		0.233333	0.417659	0.396034	0.589026	0.17293	0.0177122	-0.0317272	0.0206345	0.156732		0.233333	-0.0005436	0.637481	0.429886	0.790854	0.0625019	0.33497	0.604979	0.615047		0.233333	0.35683	0.575561	0.62227	0.0219608	0.0328859	0.502351	-0.0064724	0.523297		0.233333	0.369561	-0.00493298	0.328273	0.752874	0.0158629	0.560631	0.0313021	0.0120409		0.233333	0.0210125	0.634141	0.616407	0.677107	0.462404	-0.0088474	0.16171
		0.25	0.415022	0.398182	0.590296	0.171855	0.0173216	-0.0349499	0.0199509	0.156439		0.25	0.00023766	0.633477	0.426858	0.782944	0.0573261	0.332529	0.602147	0.615145		0.25	0.358197	0.574194	0.61895	0.016785	0.0276125	0.500594	-0.0057888	0.524664		0.25	0.3721	-0.0037611	0.328761	0.750726	0.0195738	0.565416	0.0291536	0.0104784		0.25	0.0169109	0.635216	0.614258	0.678865	0.463771	-0.0058201	0.163858
		0.266667	0.412678	0.399354	0.591077	0.170488	0.0153685	-0.0379772	0.0200485	0.157708		0.266667	0.00277672	0.630547	0.426272	0.776889	0.052541	0.329208	0.599022	0.614461		0.266667	0.35976	0.574975	0.616216	0.011414	0.020093	0.496004	-0.0070583	0.523688		0.266667	0.373956	-0.00415173	0.328078	0.747796	0.0214293	0.56942	0.0263216	0.011455		0.266667	0.0125164	0.632969	0.61211	0.680037	0.463185	-0.0024021	0.166886
		0.283333	0.411604	0.39955	0.591272	0.168828	0.0121458	-0.0395397	0.0208298	0.162005		0.283333	0.00668297	0.628984	0.427249	0.773471	0.0485371	0.325888	0.596678	0.613777		0.283333	0.360443	0.57605	0.61397	0.0081913	0.0125734	0.491414	-0.0103787	0.52027		0.283333	0.37464	-0.00551891	0.328175	0.745062	0.0216246	0.571276	0.0238802	0.0138964		0.283333	0.0101727	0.628673	0.609375	0.680037	0.46172	-0.0013279	0.169327
		0.3	0.412092	0.39955	0.591468	0.168535	0.00950909	-0.0390514	0.0209274	0.166595		0.3	0.00853844	0.630742	0.426858	0.772983	0.0478535	0.323447	0.595897	0.612313		0.3	0.360052	0.577807	0.6127	0.00799599	0.00681171	0.489558	-0.0142849	0.51568		0.3	0.37464	-0.00766735	0.329249	0.744085	0.020648	0.570592	0.0240755	0.0157518		0.3	0.0085125	0.623985	0.606153	0.678181	0.459279	-0.0034763	0.169425
		0.316667	0.414729	0.39955	0.592249	0.17127	0.00784893	-0.0363171	0.0214157	0.168939		0.316667	0.00785484	0.634258	0.424808	0.77396	0.0481464	0.321689	0.597947	0.61075		0.316667	0.358685	0.578198	0.613774	0.00946083	0.00437031	0.490633	-0.0172146	0.511481		0.316667	0.374444	-0.0104017	0.331495	0.744281	0.0208433	0.567272	0.0271029	0.0157518		0.316667	0.00812187	0.620274	0.601758	0.674568	0.456544	-0.006699	0.166202
		0.333333	0.41844	0.399354	0.592249	0.175371	0.00706768	-0.0326061	0.0228805	0.168353		0.333333	0.00492516	0.638066	0.421683	0.775229	0.0501972	0.320419	0.603123	0.610262		0.333333	0.35683	0.579663	0.616509	0.011414	0.00446796	0.492683	-0.0184841	0.508551		0.333333	0.373663	-0.0121595	0.333449	0.745941	0.0215269	0.562487	0.0316927	0.0134081		0.333333	0.00978203	0.617735	0.598145	0.669392	0.454493	-0.0083591	0.161417
		0.35	0.422053	0.399354	0.592054	0.180645	0.00716534	-0.0300671	0.0243454	0.166009		0.35	0.00258141	0.64002	0.419632	0.776303	0.052248	0.320907	0.611424	0.610067		0.35	0.354584	0.582495	0.619536	0.0124882	0.00632343	0.492683	-0.0184841	0.507184		0.35	0.373663	-0.0130384	0.335011	0.748285	0.0211363	0.557311	0.035013	0.0109667		0.35	0.0127117	0.616954	0.596094	0.663923	0.453029	-0.0082615	0.157706
		0.366667	0.42342	0.400038	0.590686	0.18416	0.00853252	-0.0291882	0.0248337	0.164251		0.366667	0.00140953	0.640117	0.419534	0.776303	0.0524433	0.322665	0.61865	0.611141		0.366667	0.354584	0.586011	0.621587	0.0119999	0.00808125	0.491121	-0.0184841	0.507868		0.366667	0.37464	-0.0142103	0.335988	0.749749	0.0184996	0.554381	0.0354036	0.00969715		0.366667	0.0170086	0.617344	0.596094	0.658455	0.453419	-0.0076756	0.155753
		0.383333	0.422053	0.401405	0.588929	0.185625	0.0111692	-0.0298717	0.0243454	0.164935		0.383333	0.00228844	0.639727	0.420804	0.776303	0.0503925	0.325888	0.623924	0.611239		0.383333	0.356537	0.589526	0.622075	0.00936317	0.0106203	0.489363	-0.0184841	0.510602		0.383333	0.3763	-0.0166517	0.336378	0.749554	0.0137144	0.553698	0.0331575	0.0102831		0.383333	0.0184734	0.619395	0.598731	0.655232	0.453712	-0.0073826	0.156339
		0.4	0.41717	0.402479	0.587757	0.183867	0.0140013	-0.0310436	0.0231735	0.167083		0.4	0.00346031	0.639727	0.422268	0.77728	0.0489277	0.328915	0.626756	0.610457		0.4	0.357904	0.591382	0.621977	0.00535927	0.0131594	0.489558	-0.0184841	0.515485		0.4	0.378155	-0.019972	0.335206	0.747699	0.00795269	0.55487	0.0305208	0.0112596		0.4	0.0187664	0.621837	0.602539	0.654841	0.452931	-0.0080662	0.157901
		0.416667	0.411604	0.402089	0.587366	0.180742	0.0156614	-0.0327038	0.0220993	0.168743		0.416667	0.00433922	0.639922	0.422854	0.778354	0.0493183	0.330771	0.628221	0.608309		0.416667	0.359076	0.591479	0.622661	0.0019413	0.0155031	0.491511	-0.0184841	0.520563		0.416667	0.378546	-0.0226088	0.33257	0.744964	0.00267925	0.557506	0.0299349	0.0123339		0.416667	0.0187664	0.622813	0.606153	0.656599	0.451369	-0.0070896	0.159855
		0.433333	0.408088	0.400428	0.587366	0.17791	0.0144896	-0.0346569	0.0210251	0.169134		0.433333	0.00433922	0.639629	0.423343	0.780112	0.0523457	0.330966	0.629686	0.605867		0.433333	0.360736	0.589429	0.623833	0.00106239	0.016675	0.493855	-0.0174099	0.524762		0.433333	0.37796	-0.0226088	0.330812	0.743206	-0.00064106	0.560436	0.0307161	0.0123339		0.433333	0.0192547	0.622325	0.607325	0.660994	0.449513	-0.0058201	0.161417
		0.45	0.407795	0.397987	0.586097	0.176836	0.0112669	-0.0358288	0.0201462	0.167962		0.45	0.00287437	0.637969	0.423343	0.781772	0.0536152	0.330087	0.631248	0.60411		0.45	0.362689	0.585132	0.623247	0.00272255	0.016382	0.494148	-0.0152615	0.527497		0.45	0.376104	-0.0195814	0.330812	0.743109	-0.001227	0.562682	0.0330599	0.0113573		0.45	0.0203289	0.62047	0.606934	0.664216	0.449122	-0.0040623	0.162394
		0.466667	0.409455	0.395448	0.584827	0.177324	0.00755596	-0.0347546	0.0199509	0.166595		0.466667	0.00092125	0.634746	0.42305	0.783042	0.0537128	0.328036	0.631834	0.603426		0.466667	0.364154	0.580249	0.619634	0.00565224	0.0146242	0.491804	-0.0122341	0.528961		0.466667	0.374151	-0.0151869	0.332765	0.744281	-5.51e-05	0.563463	0.0346224	0.0113573		0.466667	0.0205242	0.618712	0.60459	0.666755	0.450099	-0.0031834	0.162394
		0.483333	0.411702	0.393495	0.58346	0.178398	0.00443096	-0.0325085	0.0199509	0.165033		0.483333	-0.0005436	0.631231	0.42139	0.782749	0.0527363	0.325204	0.630662	0.604012		0.483333	0.364056	0.574682	0.614653	0.00770302	0.0116945	0.487801	-0.009988	0.529645		0.483333	0.373663	-0.0102064	0.335109	0.746136	0.00267925	0.563073	0.035013	0.0117479		0.483333	0.0185711	0.617637	0.600977	0.668122	0.451661	-0.003867	0.161515
		0.5	0.413166	0.392128	0.58346	0.178301	0.0027708	-0.0297741	0.0203415	0.163763		0.5	-0.0004459	0.628203	0.419144	0.780795	0.0517597	0.322275	0.626951	0.604793		0.5	0.36181	0.571655	0.60938	0.00741005	0.00866718	0.483894	-0.0093044	0.529059		0.5	0.373956	-0.00708141	0.33589	0.747601	0.00619488	0.559948	0.0349153	0.0137011		0.5	0.0139813	0.616758	0.598535	0.667634	0.453029	-0.006406	0.159757
		0.516667	0.414241	0.392323	0.585022	0.176348	0.0027708	-0.0291882	0.0209274	0.162494		0.516667	0.00140953	0.62752	0.417581	0.776694	0.0517597	0.320028	0.622557	0.60616		0.516667	0.358783	0.570776	0.607036	0.00467567	0.00603046	0.481648	-0.0111599	0.525739		0.516667	0.375323	-0.00649548	0.335597	0.747992	0.00961285	0.554772	0.0348177	0.0167284		0.516667	0.00987968	0.615587	0.597364	0.665095	0.45254	-0.0096287	0.157023
		0.533333	0.415413	0.39369	0.587073	0.173711	0.00491924	-0.0305553	0.0209274	0.161517		0.533333	0.00365562	0.628887	0.41846	0.772299	0.0517597	0.318857	0.618943	0.608113		0.533333	0.35683	0.570971	0.60645	0.00076942	0.00378437	0.481648	-0.0137966	0.520661		0.533333	0.376593	-0.00825329	0.334327	0.747992	0.0113707	0.551354	0.0348177	0.0190721		0.533333	0.0078289	0.613731	0.597364	0.661091	0.449708	-0.0130467	0.1538
		0.55	0.41551	0.395448	0.588929	0.171758	0.00784893	-0.0330944	0.0209274	0.161322		0.55	0.00570641	0.630645	0.42139	0.768979	0.0517597	0.318857	0.616893	0.610653		0.55	0.356732	0.57019	0.605571	-0.0023556	0.00222187	0.48409	-0.0155544	0.51568		0.55	0.376593	-0.0118666	0.333351	0.74721	0.0118589	0.55028	0.0339388	0.0192675		0.55	0.00734062	0.610313	0.598243	0.65572	0.444826	-0.0153904	0.15087
		0.566667	0.414924	0.39662	0.589319	0.170977	0.0110716	-0.0350475	0.0209274	0.161322		0.566667	0.00463219	0.631035	0.42471	0.767124	0.0496113	0.319247	0.616209	0.612801		0.566667	0.358295	0.569604	0.604399	-0.0027462	0.00095234	0.487801	-0.0145779	0.513336		0.566667	0.376593	-0.0144056	0.331788	0.74682	0.0118589	0.552526	0.0333529	0.0170214		0.566667	0.00802422	0.607872	0.598535	0.652107	0.438771	-0.0168552	0.149308
		0.583333	0.413069	0.39535	0.588831	0.170977	0.013513	-0.0365124	0.0220017	0.161322		0.583333	0.00297203	0.629961	0.426272	0.766147	0.0478535	0.320321	0.616014	0.612996		0.583333	0.360052	0.569409	0.602446	-0.0008907	7.34e-05	0.491121	-0.0125271	0.513336		0.583333	0.377081	-0.0152845	0.329738	0.746038	0.0120543	0.556041	0.0331575	0.0135057		0.583333	0.00812187	0.606212	0.598145	0.649275	0.434181	-0.0182224	0.148526
		0.6	0.41092	0.392909	0.587073	0.170977	0.013806	-0.0370007	0.0229782	0.161322		0.6	0.00150719	0.627617	0.425686	0.765073	0.0465839	0.321786	0.615135	0.611043		0.6	0.360443	0.570971	0.600591	0.00213661	0.00046406	0.492586	-0.0116482	0.514704		0.6	0.378155	-0.0152845	0.328078	0.746722	0.0135191	0.559166	0.0345247	0.0107714		0.6	0.00714531	0.606114	0.596875	0.646931	0.432228	-0.019492	0.148136
		0.616667	0.40926	0.390077	0.585022	0.171172	0.0121458	-0.0370983	0.0238571	0.159954		0.616667	0.00180016	0.625371	0.422854	0.764585	0.0459003	0.322958	0.614744	0.60782		0.616667	0.360443	0.574097	0.599419	0.00457802	0.00251484	0.492586	-0.0135037	0.514996		0.616667	0.380108	-0.0154798	0.327784	0.747015	0.0156675	0.55819	0.0362825	0.00950184		0.616667	0.00460625	0.607481	0.594922	0.644001	0.431349	-0.0207615	0.149015
		0.633333	0.408674	0.388514	0.58346	0.171953	0.00989971	-0.0367077	0.0238571	0.157318		0.633333	0.00414391	0.623809	0.419729	0.764585	0.0460957	0.323153	0.615721	0.604598		0.633333	0.36015	0.577515	0.598638	0.00623818	0.0050539	0.492195	-0.0167263	0.513727		0.633333	0.381475	-0.0177259	0.328078	0.747015	0.017816	0.554479	0.0367708	0.00940418		0.633333	0.00206719	0.609337	0.592969	0.641365	0.429591	-0.0207615	0.150968
		0.65	0.40887	0.388319	0.583655	0.171563	0.00843487	-0.0352428	0.0245407	0.153509		0.65	0.00844078	0.622539	0.417288	0.766245	0.0468769	0.321884	0.619236	0.601863		0.65	0.360931	0.578491	0.599126	0.00692177	0.00720234	0.491902	-0.0188747	0.510895		0.65	0.380694	-0.0213392	0.329152	0.745648	0.0192808	0.550963	0.0356966	0.0103807		0.65	0.00079765	0.610118	0.591211	0.639607	0.426662	-0.0197849	0.153605
		0.666667	0.409944	0.390174	0.585511	0.169121	0.00882549	-0.0330944	0.0248337	0.148333		0.666667	0.0111752	0.620879	0.415921	0.769077	0.0470722	0.319931	0.623436	0.599813		0.666667	0.362982	0.575366	0.600102	0.00799599	0.00896015	0.492195	-0.0186794	0.507868		0.666667	0.377765	-0.0248549	0.329738	0.744378	0.0193785	0.548619	0.031888	0.011455		0.666667	0.00216484	0.608653	0.589258	0.64029	0.424122	-0.0188084	0.155558
		0.683333	0.411994	0.392323	0.587854	0.16541	0.010095	-0.0310436	0.0243454	0.14472		0.683333	0.0120541	0.618926	0.415335	0.772104	0.0468769	0.317978	0.626561	0.598055		0.683333	0.363861	0.570581	0.601665	0.00887489	0.0109133	0.492976	-0.0172146	0.505915		0.683333	0.374249	-0.0260267	0.329738	0.744085	0.0170347	0.547838	0.0270052	0.0123339		0.683333	0.00636406	0.606407	0.587598	0.643318	0.423634	-0.0188084	0.155069
		0.7	0.415022	0.392713	0.588831	0.161504	0.010681	-0.0294811	0.0231735	0.144037		0.7	0.0103939	0.616582	0.414554	0.773764	0.0463886	0.317294	0.626463	0.596981		0.7	0.362396	0.56521	0.60313	0.00887489	0.0137453	0.493953	-0.016824	0.505622		0.7	0.371026	-0.0254408	0.32964	0.744574	0.0134214	0.548815	0.0227083	0.0124315		0.7	0.0106609	0.604747	0.586133	0.64781	0.426173	-0.0188084	0.153409
		0.716667	0.418245	0.391737	0.587659	0.160235	0.00921612	-0.0283093	0.022197	0.147454		0.716667	0.00746422	0.613262	0.413577	0.77269	0.0447285	0.317294	0.623045	0.595906		0.716667	0.35849	0.560522	0.604204	0.00867958	0.0155031	0.494148	-0.0182888	0.507477		0.716667	0.368683	-0.0227064	0.328761	0.746624	0.0103941	0.548815	0.0205599	0.0116503		0.716667	0.0124187	0.604259	0.584571	0.652497	0.429982	-0.0197849	0.152237
		0.733333	0.420295	0.389198	0.584827	0.161406	0.00638409	-0.0282116	0.0233688	0.153021		0.733333	0.00404625	0.61082	0.413089	0.769467	0.0417988	0.316025	0.617186	0.594051		0.733333	0.352631	0.557983	0.604497	0.00682411	0.0146242	0.493172	-0.0213162	0.509625		0.733333	0.367804	-0.0185072	0.32798	0.748968	0.00922222	0.548815	0.0201693	0.00911121		0.733333	0.010075	0.603673	0.583301	0.655622	0.433595	-0.0197849	0.151847
		0.75	0.4201	0.387147	0.581018	0.165117	0.00374737	-0.0285046	0.0257126	0.158294		0.75	0.00248375	0.609453	0.4126	0.764194	0.0387714	0.313681	0.611229	0.592879		0.75	0.348627	0.556714	0.603618	0.0035038	0.0108156	0.491219	-0.0251247	0.510114		0.75	0.367804	-0.0138197	0.327296	0.750433	0.0106871	0.548815	0.0210482	0.00471668		0.75	0.00509453	0.601231	0.582032	0.65699	0.436036	-0.0197849	0.151651
		0.766667	0.417561	0.387147	0.57887	0.168731	0.00228252	-0.0295788	0.0275681	0.161029		0.766667	0.00150719	0.609258	0.4126	0.758725	0.0360371	0.311728	0.605955	0.59366		0.766667	0.346967	0.555737	0.602935	-0.0003048	0.00515156	0.488387	-0.0297146	0.510016		0.766667	0.368585	-0.00874157	0.326808	0.750921	0.0135191	0.548522	0.0218294	0.00168934		0.766667	-8.13e-05	0.597325	0.58125	0.65572	0.436427	-0.0206638	0.151554
		0.783333	0.413166	0.388807	0.579163	0.170781	0.00218487	-0.0301647	0.0271774	0.161322		0.783333	0.00082359	0.609942	0.412112	0.754526	0.0353535	0.31163	0.603221	0.595418		0.783333	0.347357	0.554663	0.602055	-0.0026485	-0.0006102	0.485164	-0.0333279	0.508356		0.783333	0.371124	-0.00620251	0.326808	0.750531	0.0163511	0.548815	0.02222	0.00061512		0.783333	-0.0026203	0.593126	0.579883	0.651716	0.435353	-0.0227146	0.150675
		0.8	0.409455	0.391053	0.581995	0.171074	0.0027708	-0.030946	0.0241501	0.161322		0.8	-0.0009342	0.611016	0.411624	0.753061	0.036916	0.313681	0.603514	0.596297		0.8	0.348431	0.55437	0.600298	-0.0031368	-0.0058836	0.481941	-0.034988	0.505328		0.8	0.374347	-0.00630016	0.326808	0.749554	0.0179136	0.549498	0.023099	0.00207996		0.8	-0.0015461	0.590391	0.578125	0.646443	0.432325	-0.0248631	0.149601
		0.816667	0.407698	0.3933	0.585022	0.170391	0.00316143	-0.0301647	0.0201462	0.161517		0.816667	-0.0030827	0.611016	0.410354	0.755112	0.0402363	0.316806	0.604686	0.59659		0.816667	0.350384	0.555932	0.597856	-0.0028439	-0.008325	0.478133	-0.0344021	0.500641		0.816667	0.376495	-0.00805798	0.327784	0.748968	0.0176207	0.551061	0.0241732	0.00452137		0.816667	0.00343437	0.58961	0.575293	0.641169	0.428126	-0.0267185	0.148038
		0.833333	0.408088	0.394667	0.58639	0.168535	0.00335674	-0.0304577	0.0169235	0.163372		0.833333	-0.0048405	0.609551	0.40889	0.759213	0.0436542	0.319247	0.607811	0.596883		0.833333	0.353607	0.559057	0.594927	-0.0024532	-0.0088133	0.474324	-0.032156	0.497223		0.833333	0.375714	-0.0110853	0.327784	0.749261	0.0152769	0.552428	0.0261263	0.00813465		0.833333	0.0113445	0.58961	0.573242	0.638142	0.424513	-0.028574	0.144718
		0.85	0.409162	0.393788	0.586097	0.166191	0.00316143	-0.0313366	0.0154587	0.165033		0.85	-0.0053288	0.607402	0.407327	0.762046	0.0473652	0.32081	0.611326	0.598641		0.85	0.358197	0.562866	0.592876	-0.0033321	-0.0079344	0.47032	-0.0303005	0.495563		0.85	0.372686	-0.013722	0.327199	0.749945	0.0119566	0.5536	0.0276888	0.00989246		0.85	0.0213055	0.58961	0.572168	0.63697	0.422365	-0.0313084	0.142179
		0.866667	0.409651	0.390663	0.584339	0.165117	0.00316143	-0.0326061	0.0157516	0.16474		0.866667	-0.0038639	0.60584	0.406741	0.761948	0.0509785	0.32081	0.614939	0.601863		0.866667	0.360931	0.565698	0.591802	-0.0062618	-0.0058836	0.469246	-0.0296169	0.496246		0.866667	0.369464	-0.0162611	0.326027	0.750824	0.00902691	0.553991	0.0279818	0.0110643		0.866667	0.0321453	0.590489	0.572168	0.635994	0.421779	-0.0349217	0.140909
		0.883333	0.409651	0.385682	0.581995	0.16541	0.00316143	-0.0338757	0.0173142	0.161908		0.883333	-0.0013248	0.605645	0.407425	0.759604	0.0527363	0.320126	0.617869	0.605477		0.883333	0.36142	0.566089	0.592485	-0.007336	-0.0042234	0.471297	-0.0306912	0.498102		0.883333	0.367999	-0.0192884	0.323976	0.750921	0.00775738	0.553698	0.0265169	0.0127245		0.883333	0.0443523	0.592149	0.572168	0.634724	0.420802	-0.0391209	0.141495
		0.9	0.409651	0.380604	0.578577	0.167656	0.00286846	-0.0344616	0.018193	0.158294		0.9	0.00219078	0.607012	0.408597	0.757846	0.0502949	0.319247	0.619236	0.608016		0.9	0.360443	0.564624	0.593559	-0.0063595	-0.0013914	0.474324	-0.0311794	0.499469		0.9	0.369659	-0.0221205	0.322316	0.749652	0.00697613	0.552916	0.0248568	0.0138964		0.9	0.0602703	0.5942	0.571289	0.632869	0.419044	-0.0415623	0.143155
		0.916667	0.410432	0.377284	0.574183	0.170684	0.000720024	-0.0353405	0.018193	0.15556		0.916667	0.00619469	0.608965	0.408499	0.758335	0.0454121	0.319638	0.619529	0.607918		0.916667	0.358588	0.561206	0.594731	-0.0026485	-0.0001219	0.475594	-0.0302029	0.500348		0.916667	0.372198	-0.0243666	0.321827	0.747796	0.00775738	0.552233	0.0232943	0.0131151		0.916667	0.0810711	0.595469	0.570313	0.631111	0.416505	-0.0419529	0.144522
		0.933333	0.411213	0.37787	0.569983	0.172539	-0.00230732	-0.0363171	0.0163376	0.154486		0.933333	0.00961266	0.609453	0.406448	0.760288	0.0404316	0.321884	0.617967	0.60577		0.933333	0.356244	0.557007	0.593852	0.00047646	0.00085468	0.475594	-0.0261013	0.500934		0.933333	0.374249	-0.0250502	0.321827	0.746136	0.00844097	0.551744	0.023099	0.0100878		0.933333	0.108903	0.595665	0.570313	0.629939	0.414357	-0.040781	0.144815
		0.95	0.410823	0.3808	0.568128	0.17293	-0.00572529	-0.0373913	0.0146774	0.15429		0.95	0.0125423	0.60877	0.403323	0.761069	0.0368183	0.324618	0.616209	0.602742		0.95	0.352533	0.552417	0.591411	0.00252724	0.00105	0.475301	-0.0219997	0.504352		0.95	0.37464	-0.0246595	0.321925	0.746038	0.00892925	0.551744	0.0244661	0.00452137		0.95	0.14445	0.595079	0.571485	0.629255	0.414162	-0.0393162	0.144425
		0.966667	0.409651	0.382557	0.570081	0.17293	-0.00816669	-0.0379772	0.0143845	0.153509		0.966667	0.0156673	0.606035	0.400394	0.758823	0.0348652	0.32579	0.614353	0.600203		0.966667	0.34892	0.547729	0.587895	0.00242958	-0.0001219	0.474422	-0.0190701	0.509332		0.966667	0.373077	-0.0226088	0.322804	0.746038	0.00892925	0.551256	0.025638	0.000517464		0.966667	0.187809	0.593907	0.57295	0.629255	0.415919	-0.0365818	0.144425
		0.983333	0.408186	0.383436	0.574183	0.173516	-0.00855732	-0.0379772	0.0157516	0.153314		0.983333	0.0186947	0.602813	0.398929	0.753647	0.0336933	0.322665	0.612693	0.59952		0.983333	0.345013	0.543139	0.584673	0.00018349	-0.0031492	0.472859	-0.0184841	0.514704		0.983333	0.370636	-0.0198744	0.324171	0.746038	0.00892925	0.549596	0.0272982	-0.00104504		0.983333	0.237809	0.592051	0.574121	0.629255	0.419044	-0.0347263	0.144815
		1	0.407698	0.383925	0.578675	0.174395	-0.00787373	-0.0383679	0.0177048	0.152044		1	0.0199642	0.599785	0.400198	0.746518	0.0318378	0.316806	0.610447	0.599422		1	0.342572	0.538843	0.582427	-0.0025509	-0.0073484	0.469637	-0.0200466	0.517731		1	0.368585	-0.0170424	0.325929	0.745355	0.00912456	0.546666	0.02847	-0.000263786		1	0.293669	0.589415	0.573145	0.629255	0.421779	-0.0329685	0.144815
		1.01667	0.408577	0.383925	0.581018	0.175566	-0.00670185	-0.0402233	0.0179977	0.15058		1.01667	0.0193783	0.597637	0.402347	0.739975	0.0298847	0.310165	0.607029	0.598543		1.01667	0.342181	0.535425	0.582231	-0.0066525	-0.0105711	0.466707	-0.0234646	0.517047		1.01667	0.367804	-0.0150892	0.327492	0.744085	0.0102964	0.543737	0.0289583	0.00061512		1.01667	0.354216	0.585216	0.570118	0.628376	0.422365	-0.0324802	0.144815
		1.03333	0.409651	0.384217	0.581507	0.17586	-0.00552998	-0.0433483	0.0165329	0.149603		1.03333	0.0163509	0.596172	0.405179	0.737143	0.0292988	0.305087	0.604002	0.596883		1.03333	0.343646	0.535229	0.583306	-0.0092892	-0.0116453	0.464754	-0.0269802	0.512848		1.03333	0.368878	-0.0151869	0.327784	0.744085	0.0123472	0.541491	0.0273958	0.00061512		1.03333	0.420622	0.579551	0.565332	0.625837	0.420119	-0.0338474	0.143546
		1.05	0.410139	0.384901	0.581507	0.17586	-0.0043581	-0.0455944	0.0139938	0.149798		1.05	0.0125423	0.595781	0.407913	0.737924	0.0292011	0.302548	0.602049	0.594051		1.05	0.346576	0.538843	0.583989	-0.0112423	-0.0104734	0.464265	-0.0307888	0.506696		1.05	0.37005	-0.0173353	0.327003	0.744671	0.0133238	0.541002	0.0248568	0.00061512		1.05	0.493181	0.573399	0.559864	0.621931	0.415333	-0.0368748	0.141202
		1.06667	0.409065	0.385487	0.581311	0.175176	-0.00328388	-0.045985	0.0123337	0.151654		1.06667	0.00902672	0.595977	0.409671	0.740659	0.0280292	0.301669	0.60117	0.592098		1.06667	0.350873	0.543628	0.583403	-0.0125118	-0.0084227	0.465633	-0.0326443	0.49986		1.06667	0.370733	-0.019972	0.326124	0.746136	0.0130308	0.542369	0.0221224	0.000712776		1.06667	0.571989	0.568907	0.557032	0.617634	0.409767	-0.0415623	0.138468
		1.08333	0.407698	0.38451	0.58014	0.17293	-0.0027956	-0.0446178	0.012529	0.154388		1.08333	0.00668297	0.597637	0.409573	0.742807	0.0266621	0.300986	0.600291	0.590535		1.08333	0.35517	0.547436	0.580571	-0.0126095	-0.0067625	0.467683	-0.0345974	0.495954		1.08333	0.370538	-0.0211439	0.325831	0.74721	0.011273	0.544225	0.0205599	0.00168934		1.08333	0.655485	0.568126	0.556446	0.614509	0.404201	-0.0456638	0.135538
		1.1	0.407307	0.382069	0.577698	0.169512	-0.00445576	-0.0430553	0.0143845	0.155462		1.1	0.00512047	0.599883	0.408206	0.7431	0.0253925	0.299521	0.598631	0.589071		1.1	0.358392	0.547925	0.576567	-0.0126095	-0.0065672	0.47032	-0.0369412	0.494		1.1	0.369268	-0.0210463	0.325246	0.747992	0.00931988	0.545592	0.0212435	0.00256824		1.1	0.738884	0.569493	0.555469	0.614216	0.400294	-0.0485935	0.132804
		1.11667	0.409455	0.378358	0.574183	0.165703	-0.00758076	-0.0429577	0.0163376	0.154486		1.11667	0.00433922	0.602129	0.406839	0.742319	0.0270527	0.29786	0.596385	0.586629		1.11667	0.359467	0.544409	0.57354	-0.0133907	-0.0062742	0.47364	-0.0398708	0.494684		1.11667	0.368096	-0.0198744	0.325831	0.747406	0.00775738	0.545885	0.0224154	0.00139637		1.11667	0.817887	0.570079	0.553711	0.615779	0.39883	-0.0490818	0.130948
		1.13333	0.412678	0.376307	0.571155	0.162969	-0.01178	-0.0447155	0.0170212	0.151458		1.13333	0.00639	0.603594	0.406155	0.741928	0.0312519	0.29786	0.594432	0.583699		1.13333	0.358783	0.538159	0.573735	-0.0136837	-0.0057859	0.475496	-0.0425076	0.496442		1.13333	0.366339	-0.0191908	0.327199	0.746624	0.00687847	0.545885	0.0236849	-0.000752068		1.13333	0.889763	0.570079	0.550782	0.618708	0.400685	-0.0478123	0.129874
		1.15	0.415998	0.375917	0.569202	0.160918	-0.0151979	-0.0471569	0.015947	0.148626		1.15	0.00717125	0.603985	0.406741	0.742124	0.0364277	0.3004	0.59326	0.582235		1.15	0.35849	0.531128	0.577153	-0.013879	-0.0052977	0.476863	-0.0430935	0.498102		1.15	0.364483	-0.0197767	0.329738	0.74555	0.00590191	0.545787	0.0246615	-0.00211926		1.15	0.953337	0.5692	0.548829	0.620271	0.404396	-0.0456638	0.128897
		1.16667	0.417854	0.377186	0.568421	0.160235	-0.0161745	-0.0483288	0.0138962	0.147162		1.16667	0.00824547	0.603105	0.406741	0.741831	0.039748	0.304013	0.592772	0.584188		1.16667	0.35849	0.526538	0.582036	-0.0119259	-0.0048094	0.477644	-0.0422146	0.498786		1.16667	0.362432	-0.020851	0.331788	0.744574	0.005023	0.545299	0.025638	-0.000556755		1.16667	1.0092	0.569883	0.549707	0.621443	0.408107	-0.0438084	0.128214
		1.18333	0.418928	0.379237	0.567737	0.160235	-0.0144167	-0.0466686	0.0116501	0.146283		1.18333	0.00824547	0.601152	0.405374	0.740463	0.0395527	0.30704	0.592772	0.588485		1.18333	0.358392	0.524292	0.585454	-0.0077267	-0.0053953	0.478523	-0.0394802	0.498395		1.18333	0.361163	-0.0211439	0.332179	0.743792	0.00463238	0.544616	0.0273958	0.00383778		1.18333	1.05851	0.572618	0.553516	0.620759	0.409865	-0.0438084	0.128214
		1.2	0.419416	0.380409	0.566663	0.161504	-0.0119753	-0.0435436	0.0101852	0.145306		1.2	0.00824547	0.599102	0.40137	0.73812	0.0359394	0.308505	0.594236	0.593953		1.2	0.35722	0.523803	0.585259	-0.0028439	-0.0057859	0.478523	-0.0368435	0.49859		1.2	0.362237	-0.0219252	0.331007	0.742523	0.00453472	0.543151	0.028763	0.0105761		1.2	1.1006	0.574376	0.55752	0.619001	0.409279	-0.0448826	0.128507
		1.21667	0.420393	0.380995	0.565882	0.163848	-0.0103151	-0.0404186	0.0106735	0.143255		1.21667	0.00726891	0.596563	0.395218	0.735874	0.0299824	0.308505	0.596385	0.597664		1.21667	0.354974	0.524194	0.58145	-0.001086	-0.0065672	0.477644	-0.0360622	0.499957		1.21667	0.363897	-0.0225111	0.330226	0.740472	0.00531597	0.541002	0.0293489	0.0160448		1.21667	1.1341	0.574962	0.559473	0.617634	0.407618	-0.0466404	0.129679
		1.23333	0.420198	0.381874	0.566663	0.166973	-0.00943623	-0.0385631	0.0135055	0.141693		1.23333	0.00531578	0.592852	0.389749	0.734799	0.0236347	0.307919	0.597752	0.598836		1.23333	0.353021	0.525366	0.576274	-0.0046993	-0.008325	0.475105	-0.0370388	0.502497		1.23333	0.365948	-0.0241713	0.331203	0.738324	0.00639019	0.540026	0.0282747	0.0193651		1.23333	1.15793	0.573204	0.55752	0.616365	0.405568	-0.0481052	0.131144
		1.25	0.41844	0.38285	0.569495	0.169902	-0.00845966	-0.0370983	0.0176071	0.140814		1.25	0.00306969	0.587969	0.386526	0.734506	0.0190449	0.307528	0.597068	0.598543		1.25	0.352631	0.527026	0.571294	-0.0124142	-0.01145	0.471101	-0.0396755	0.504254		1.25	0.366729	-0.026808	0.33296	0.736664	0.00775738	0.540026	0.0265169	0.0207323		1.25	1.1715	0.568712	0.553711	0.617537	0.404396	-0.0481052	0.133194
		1.26667	0.415315	0.383632	0.573499	0.170977	-0.00719013	-0.0355358	0.0209274	0.142181		1.26667	0.00121422	0.58377	0.384964	0.735092	0.0168964	0.308212	0.594041	0.597274		1.26667	0.353021	0.528784	0.567778	-0.0218868	-0.0158445	0.467488	-0.0424099	0.501813		1.26667	0.36585	-0.0286635	0.334327	0.736761	0.00902691	0.540416	0.0247591	0.0196581		1.26667	1.17589	0.564903	0.550196	0.616169	0.404201	-0.0477146	0.135343
		1.28333	0.412092	0.384022	0.576917	0.168828	-0.00562763	-0.0342663	0.021904	0.144037		1.28333	-0.0002506	0.581328	0.38428	0.735288	0.0174824	0.3087	0.59033	0.595809		1.28333	0.354486	0.530444	0.566118	-0.03009	-0.0190672	0.465242	-0.0439724	0.496246		1.28333	0.365264	-0.0286635	0.33462	0.738226	0.0101988	0.540514	0.0231966	0.017119		1.28333	1.1714	0.561973	0.548731	0.614802	0.405079	-0.0478123	0.137394
		1.3	0.410432	0.384901	0.57887	0.16375	-0.00406513	-0.0335827	0.0213181	0.145892		1.3	-0.0010319	0.580742	0.384573	0.735288	0.0198261	0.308407	0.588182	0.59327		1.3	0.356146	0.530932	0.565434	-0.0351681	-0.0204344	0.465047	-0.0444607	0.489215		1.3	0.365948	-0.0257338	0.333839	0.740472	0.0110777	0.539537	0.0214388	0.0143847		1.3	1.15881	0.561778	0.548731	0.613142	0.406154	-0.0489842	0.137394
		1.31667	0.410627	0.386073	0.579261	0.157891	-0.00289326	-0.0349499	0.0209274	0.146673		1.31667	-0.0015202	0.582598	0.386136	0.735288	0.0228535	0.306357	0.587889	0.591805		1.31667	0.356537	0.530932	0.565532	-0.0370235	-0.0190672	0.465926	-0.0434841	0.483356		1.31667	0.367218	-0.0215345	0.332081	0.742035	0.0123472	0.538366	0.0194857	0.0121386		1.31667	1.13761	0.563829	0.549317	0.612166	0.404786	-0.0518162	0.134659
		1.33333	0.411311	0.38744	0.578284	0.153789	-0.00269795	-0.0381725	0.0209274	0.147259		1.33333	-0.0021061	0.584942	0.388675	0.734213	0.0250019	0.302841	0.589256	0.591024		1.33333	0.357318	0.529858	0.566899	-0.0371212	-0.0184813	0.466805	-0.0424099	0.479938		1.33333	0.367022	-0.0182142	0.329445	0.743109	0.0128355	0.538659	0.0180208	0.0107714		1.33333	1.11076	0.567345	0.549024	0.61158	0.401466	-0.0550388	0.130362
		1.35	0.412483	0.387831	0.576526	0.153301	-0.00338154	-0.0413952	0.0215134	0.14765		1.35	-0.0028873	0.586797	0.391018	0.731674	0.0253925	0.297763	0.590428	0.591317		1.35	0.359076	0.528198	0.56895	-0.0370235	-0.0192625	0.465633	-0.0414333	0.478864		1.35	0.364679	-0.01714	0.32671	0.742621	0.0127379	0.540416	0.0172396	0.0089159		1.35	1.07892	0.570372	0.548731	0.610505	0.396583	-0.0567967	0.126847
		1.36667	0.412581	0.387147	0.573401	0.156426	-0.00523701	-0.0436413	0.0210251	0.14765		1.36667	-0.0042545	0.586602	0.391116	0.728256	0.0253925	0.294247	0.591502	0.591707		1.36667	0.360834	0.527026	0.571098	-0.0369259	-0.0226805	0.462508	-0.0413357	0.479547		1.36667	0.360479	-0.0178236	0.324171	0.741742	0.0113707	0.542467	0.0183138	0.00666981		1.36667	1.04484	0.572716	0.548731	0.609138	0.393849	-0.0565037	0.126065
		1.38333	0.412581	0.385487	0.569788	0.16082	-0.00679951	-0.0439343	0.0197556	0.14765		1.38333	-0.0070866	0.584942	0.387991	0.725327	0.0257832	0.29288	0.591404	0.591707		1.38333	0.36142	0.527026	0.572075	-0.0356564	-0.0263914	0.458406	-0.0429958	0.481403		1.38333	0.357061	-0.0194838	0.322609	0.740667	0.00980816	0.543737	0.0197786	0.00461903		1.38333	1.0091	0.573595	0.549512	0.607771	0.393751	-0.0559177	0.127433
		1.4	0.412581	0.384901	0.566956	0.164043	-0.00738545	-0.043446	0.0178024	0.148431		1.4	-0.0106998	0.582012	0.38389	0.723569	0.0281269	0.294052	0.59033	0.592195		1.4	0.36142	0.528393	0.571685	-0.0338985	-0.0281492	0.454012	-0.0455349	0.483258		1.4	0.356573	-0.0209486	0.32173	0.739007	0.00892925	0.543932	0.0217318	0.00354481		1.4	0.971403	0.574571	0.550489	0.608259	0.395021	-0.0559177	0.129776
		1.41667	0.412385	0.384901	0.565979	0.165117	-0.00631123	-0.0418835	0.0158493	0.148626		1.41667	-0.0138248	0.579375	0.380472	0.723569	0.030666	0.296884	0.58867	0.591707		1.41667	0.360541	0.529956	0.57227	-0.0315548	-0.0269774	0.45157	-0.047781	0.484918		1.41667	0.359405	-0.0216322	0.320558	0.737835	0.00892925	0.544616	0.022806	0.00354481		1.41667	0.931559	0.575743	0.551563	0.610994	0.397169	-0.056992	0.130167
		1.43333	0.411604	0.384413	0.566858	0.163555	-0.00513935	-0.0409069	0.0142868	0.148626		1.43333	-0.0140202	0.577715	0.379202	0.724936	0.0319355	0.299911	0.586033	0.590438		1.43333	0.360443	0.530835	0.57227	-0.0294064	-0.0254149	0.45157	-0.0487576	0.4857		1.43333	0.363604	-0.0221205	0.318605	0.737249	0.00736675	0.545397	0.023099	0.00354481		1.43333	0.889372	0.57672	0.551856	0.615974	0.399122	-0.0586521	0.128995
		1.45	0.412092	0.383046	0.567835	0.160039	-0.00406513	-0.0414928	0.0131149	0.147747		1.45	-0.0106022	0.576543	0.378323	0.726596	0.0304707	0.300693	0.583689	0.587899		1.45	0.360443	0.529077	0.57227	-0.0277462	-0.0257078	0.453621	-0.0475857	0.4857		1.45	0.365753	-0.0221205	0.31587	0.737445	0.00238628	0.546959	0.023099	0.00393543		1.45	0.845817	0.576426	0.55293	0.621443	0.400783	-0.0594334	0.126847
		1.46667	0.411604	0.380409	0.567932	0.155352	-0.00328388	-0.043153	0.0133102	0.147064		1.46667	-0.0047428	0.575859	0.377151	0.728159	0.0277363	0.297665	0.581248	0.584774		1.46667	0.360443	0.525073	0.569536	-0.0276485	-0.0280516	0.456258	-0.0461208	0.4857		1.46667	0.36546	-0.0221205	0.313038	0.738519	-0.00425434	0.547838	0.023099	0.00481434		1.46667	0.80236	0.574669	0.554786	0.625154	0.402638	-0.0587498	0.125284
		1.48333	0.411018	0.376698	0.568811	0.151641	-0.00211201	-0.0455944	0.0147751	0.147357		1.48333	-0.0003483	0.575078	0.375296	0.729428	0.0246113	0.293564	0.579295	0.582527		1.48333	0.36015	0.520288	0.566313	-0.029504	-0.0311766	0.457625	-0.0458279	0.485114		1.48333	0.363116	-0.0223158	0.311281	0.739788	-0.0107973	0.548619	0.023099	0.00549793		1.48333	0.76154	0.571153	0.557129	0.626326	0.404494	-0.0566013	0.125577
		1.5	0.409162	0.374159	0.569202	0.149785	-0.00172138	-0.0474499	0.0173142	0.148919		1.5	0.00072594	0.573711	0.373831	0.729038	0.0220722	0.289853	0.578123	0.582625		1.5	0.360931	0.516675	0.562798	-0.0336056	-0.0324461	0.456844	-0.0467068	0.48404		1.5	0.360382	-0.0235853	0.312159	0.740765	-0.0125551	0.54901	0.023099	0.00432606		1.5	0.724528	0.567149	0.558496	0.625837	0.405079	-0.053867	0.126749
		1.51667	0.407405	0.372596	0.570374	0.151152	-0.00172138	-0.0473522	0.0179977	0.15097		1.51667	-0.0014225	0.57166	0.373538	0.727378	0.0199238	0.287118	0.578807	0.585067		1.51667	0.362787	0.515307	0.560356	-0.038879	-0.0314695	0.455672	-0.0488552	0.482379		1.51667	0.358331	-0.0250502	0.31548	0.741156	-0.0118715	0.550182	0.023099	0.00120106		1.51667	0.692106	0.563145	0.557325	0.623591	0.403126	-0.0510349	0.127237
		1.53333	0.40594	0.371327	0.571546	0.154473	-0.00260029	-0.0456921	0.0175095	0.152435		1.53333	-0.0041569	0.569512	0.373538	0.724936	0.0182636	0.285556	0.58115	0.587313		1.53333	0.365228	0.516479	0.560161	-0.0433712	-0.0290281	0.455183	-0.0505154	0.481012		1.53333	0.357843	-0.0254408	0.319484	0.741156	-0.0101137	0.551451	0.022513	-0.00309582		1.53333	0.66193	0.560118	0.554786	0.621833	0.398048	-0.0500584	0.126847
		1.55	0.404866	0.371327	0.572718	0.158379	-0.00367451	-0.0427624	0.0154587	0.153118		1.55	-0.0054264	0.567559	0.373733	0.723081	0.01758	0.283798	0.583689	0.587117		1.55	0.366693	0.518042	0.562017	-0.0456173	-0.0269774	0.456551	-0.0505154	0.48111		1.55	0.358429	-0.0240736	0.322316	0.742132	-0.00737934	0.551158	0.0221224	-0.00641613		1.55	0.633024	0.559532	0.552149	0.621443	0.391408	-0.0510349	0.124601
		1.56667	0.404182	0.372499	0.573499	0.161602	-0.00367451	-0.0404186	0.0146774	0.153021		1.56667	-0.0042545	0.565801	0.374515	0.722397	0.0177753	0.282235	0.584959	0.583406		1.56667	0.366888	0.51853	0.564458	-0.045129	-0.0252195	0.458406	-0.0492458	0.482184		1.56667	0.360284	-0.0212416	0.324074	0.742132	-0.00571918	0.549791	0.0221224	-0.00690441		1.56667	0.604509	0.561583	0.550684	0.622712	0.386818	-0.0544529	0.122159
		1.58333	0.403791	0.373964	0.573987	0.163067	-0.00299091	-0.0389538	0.015947	0.152826		1.58333	-0.0034733	0.565898	0.375784	0.721616	0.0189472	0.280868	0.585057	0.578524		1.58333	0.365912	0.517749	0.565434	-0.0423946	-0.02395	0.458992	-0.048074	0.48277		1.58333	0.361944	-0.0183119	0.325734	0.741351	-0.0036684	0.548717	0.022806	-0.00465832		1.58333	0.577555	0.565196	0.55166	0.62408	0.385646	-0.0587498	0.120499
		1.6	0.403791	0.375135	0.574671	0.162773	-0.00426044	-0.0381725	0.0180954	0.152533		1.6	-0.0038639	0.567461	0.377151	0.720737	0.0202167	0.280185	0.584959	0.575399		1.6	0.364642	0.515893	0.56436	-0.0381954	-0.0233641	0.457234	-0.0485622	0.48277		1.6	0.362335	-0.0172377	0.327784	0.739691	-0.00200825	0.548815	0.0244661	-0.00104504		1.6	0.552751	0.568712	0.554688	0.624372	0.386622	-0.0619724	0.120401
		1.61667	0.403791	0.375135	0.574671	0.160625	-0.00719013	-0.0379772	0.0192673	0.150677		1.61667	-0.0057194	0.569609	0.378225	0.719858	0.0211933	0.280868	0.584959	0.575789		1.61667	0.36347	0.514526	0.561919	-0.0339962	-0.023657	0.453133	-0.0503201	0.481403		1.61667	0.361554	-0.0180189	0.32964	0.737542	-0.00161762	0.549498	0.0254427	0.00149403		1.61667	0.530876	0.571544	0.559473	0.624665	0.388185	-0.062949	0.121183
		1.63333	0.403791	0.374549	0.573987	0.158379	-0.011487	-0.0393444	0.0185837	0.146478		1.63333	-0.0073795	0.571465	0.377835	0.72103	0.0213886	0.281747	0.586131	0.579891		1.63333	0.36308	0.515112	0.560552	-0.0308712	-0.0254149	0.448543	-0.0528591	0.478961		1.63333	0.360772	-0.0209486	0.330324	0.735589	-0.00200825	0.550768	0.0252474	0.00315418		1.63333	0.510856	0.573009	0.565723	0.624372	0.388185	-0.0623631	0.121378
		1.65	0.403596	0.372889	0.571741	0.156524	-0.0154909	-0.0412975	0.0166306	0.140228		1.65	-0.0065006	0.571855	0.377444	0.723569	0.0202167	0.282138	0.588182	0.585848		1.65	0.363568	0.515307	0.561138	-0.029211	-0.0275633	0.446297	-0.0551052	0.476422		1.65	0.361163	-0.0245619	0.329738	0.73432	-0.00288715	0.549987	0.0238802	0.00354481		1.65	0.491911	0.572911	0.569825	0.625349	0.386525	-0.0614842	0.12089
		1.66667	0.402424	0.371717	0.568811	0.155156	-0.01803	-0.0433483	0.0145798	0.13349		1.66667	-0.0038639	0.569024	0.377054	0.726987	0.018166	0.282138	0.590623	0.591024		1.66667	0.364349	0.513843	0.562505	-0.0306759	-0.0291258	0.447371	-0.0555935	0.474957		1.66667	0.363214	-0.026808	0.329738	0.73432	-0.0027895	0.54901	0.0217318	0.00354481		1.66667	0.473747	0.571446	0.571875	0.627302	0.384572	-0.0616795	0.118937
		1.68333	0.401838	0.371815	0.566175	0.15418	-0.0183229	-0.0447155	0.0134079	0.129876		1.68333	-0.0005436	0.563555	0.377444	0.729819	0.0153339	0.282138	0.59199	0.59327		1.68333	0.364349	0.509741	0.562407	-0.0342892	-0.0297117	0.451082	-0.0548122	0.476618		1.68333	0.365753	-0.0270033	0.329542	0.733929	-0.00220356	0.548815	0.0198763	0.00207996		1.68333	0.455778	0.568907	0.572852	0.630036	0.383497	-0.0634373	0.1163
		1.7	0.401741	0.373085	0.563538	0.153008	-0.017444	-0.0448132	0.0131149	0.129583		1.7	0.00043297	0.557402	0.37764	0.73187	0.0120136	0.282724	0.591111	0.593172		1.7	0.362787	0.50437	0.560259	-0.0400509	-0.0302	0.454597	-0.0523708	0.480621		1.7	0.366925	-0.0254408	0.328371	0.733148	-0.001227	0.549401	0.0187044	-0.000361443		1.7	0.438884	0.566661	0.574121	0.632966	0.383009	-0.0652927	0.114054
		1.71667	0.400862	0.374843	0.562073	0.151738	-0.0157839	-0.0447155	0.012236	0.132318		1.71667	0.00033531	0.553301	0.378714	0.732358	0.00830269	0.284091	0.586619	0.591024		1.71667	0.360541	0.499682	0.555669	-0.0459103	-0.0311766	0.456062	-0.0494412	0.484723		1.71667	0.366632	-0.02339	0.326027	0.731878	-0.000250435	0.550475	0.0179232	-0.0029005		1.71667	0.422477	0.565196	0.577051	0.635505	0.382716	-0.0652927	0.112198
		1.73333	0.399885	0.375331	0.561487	0.150566	-0.0139284	-0.0444225	0.0121384	0.13681		1.73333	-0.0005436	0.552031	0.379788	0.73226	0.00527535	0.286044	0.580174	0.589071		1.73333	0.358881	0.497143	0.550884	-0.0492306	-0.0331297	0.455281	-0.0470974	0.486676		1.73333	0.364874	-0.0229994	0.322804	0.730413	0.000823784	0.551256	0.0172396	-0.004463		1.73333	0.408415	0.565391	0.580762	0.637458	0.382716	-0.0630467	0.111515
		1.75	0.39842	0.374452	0.560901	0.150469	-0.0119753	-0.0439343	0.0113571	0.141497		1.75	-0.0004459	0.553301	0.380374	0.730893	0.00390816	0.288388	0.573729	0.58741		1.75	0.35849	0.496753	0.547075	-0.0476681	-0.0354734	0.452742	-0.0472927	0.484918		1.75	0.362042	-0.0243666	0.32007	0.729437	0.00228863	0.551158	0.0181185	-0.00436535		1.75	0.396989	0.566856	0.583008	0.63863	0.381935	-0.0604099	0.111612
		1.76667	0.397932	0.371522	0.559241	0.15125	-0.00972919	-0.0438366	0.0106735	0.144622		1.76667	0.00043297	0.554668	0.380374	0.729038	0.00429878	0.290634	0.569139	0.586727		1.76667	0.359174	0.498511	0.544438	-0.0436642	-0.0382078	0.450398	-0.0496365	0.481989		1.76667	0.35921	-0.0275892	0.318995	0.730218	0.00355816	0.549205	0.0197786	-0.00348644		1.76667	0.386344	0.569395	0.582618	0.639216	0.381154	-0.0602146	0.111612
		1.78333	0.399006	0.367811	0.555725	0.153106	-0.00738545	-0.0438366	0.00979462	0.146185		1.78333	0.00043297	0.555254	0.379788	0.727573	0.00586128	0.291903	0.567478	0.58575		1.78333	0.360834	0.501733	0.542876	-0.0413204	-0.0403563	0.449519	-0.0520779	0.479254		1.78333	0.356964	-0.0309095	0.320167	0.732269	0.00316753	0.545983	0.0212435	-0.00192394		1.78333	0.377848	0.573302	0.580567	0.639997	0.380763	-0.0628513	0.111026
		1.8	0.400959	0.364686	0.551819	0.154863	-0.00513935	-0.043153	0.00920868	0.146575		1.8	0.00014	0.556133	0.378128	0.72601	0.00791206	0.291903	0.569041	0.584774		1.8	0.363275	0.506714	0.541997	-0.0421017	-0.0407469	0.451082	-0.0531521	0.477399		1.8	0.356085	-0.032765	0.321437	0.733929	0.001898	0.542467	0.0217318	-0.000752068		1.8	0.36945	0.575938	0.579004	0.641267	0.380079	-0.0672459	0.109659
		1.81667	0.403108	0.363417	0.549476	0.15623	-0.00377216	-0.0427624	0.00979462	0.145599		1.81667	-0.0005436	0.558477	0.375784	0.723862	0.00976753	0.290439	0.572654	0.583309		1.81667	0.365033	0.511694	0.541997	-0.045715	-0.0394774	0.453719	-0.0524685	0.475446		1.81667	0.356671	-0.0326673	0.321925	0.734027	-0.000348091	0.540221	0.0203646	-0.000361443		1.81667	0.360075	0.578184	0.579688	0.642927	0.379787	-0.0711521	0.107999
		1.83333	0.404377	0.364393	0.550843	0.156328	-0.00455341	-0.0418835	0.0107712	0.14472		1.83333	-0.0005436	0.56209	0.373147	0.72103	0.00771675	0.287704	0.576854	0.580965		1.83333	0.365326	0.514917	0.543071	-0.0504025	-0.0373289	0.457429	-0.0516872	0.473493		1.83333	0.358429	-0.0310072	0.320851	0.732074	-0.00259419	0.539537	0.0185091	-0.000263786		1.83333	0.349821	0.579844	0.582618	0.645076	0.379005	-0.0725193	0.10673
		1.85	0.405452	0.365956	0.556018	0.155742	-0.00689716	-0.0423717	0.0108688	0.14472		1.85	0.00131187	0.565117	0.371194	0.718588	0.00654488	0.284579	0.579588	0.578035		1.85	0.364154	0.514819	0.545806	-0.0530392	-0.0353758	0.46075	-0.0530544	0.472125		1.85	0.359893	-0.029347	0.318898	0.729437	-0.00444965	0.540416	0.0172396	-0.00124035		1.85	0.338591	0.581798	0.586426	0.647322	0.377833	-0.0730076	0.107218
		1.86667	0.40633	0.367323	0.563245	0.154375	-0.00992451	-0.0440319	0.00920868	0.14472		1.86667	0.00531578	0.566973	0.370608	0.71771	0.00625191	0.282333	0.580272	0.574813		1.86667	0.361713	0.511889	0.549321	-0.0534298	-0.0347899	0.462605	-0.0559841	0.473493		1.86667	0.359991	-0.0289564	0.317238	0.727874	-0.00581684	0.541686	0.0156771	-0.00329113		1.86667	0.328825	0.584532	0.590235	0.648787	0.376661	-0.0738865	0.109171
		1.88333	0.407307	0.367323	0.5693	0.15291	-0.0124636	-0.0463756	0.00598602	0.144915		1.88333	0.009515	0.567461	0.371487	0.71771	0.00820503	0.282138	0.58076	0.572469		1.88333	0.359174	0.507495	0.551958	-0.051379	-0.0350828	0.461531	-0.0582302	0.476715		1.88333	0.357843	-0.0305189	0.316945	0.72846	-0.00776997	0.541979	0.0152865	-0.00553722		1.88333	0.319938	0.588536	0.593848	0.648787	0.37588	-0.0761326	0.11171
		1.9	0.407307	0.367323	0.572425	0.151543	-0.0140261	-0.0485241	0.00305633	0.145306		1.9	0.0112728	0.567461	0.371097	0.71771	0.0109394	0.282138	0.581736	0.572176		1.9	0.357709	0.5031	0.552446	-0.0478634	-0.0362547	0.458504	-0.0580349	0.480426		1.9	0.354034	-0.0323744	0.317042	0.730023	-0.0102114	0.542076	0.0147005	-0.00729504		1.9	0.312712	0.593809	0.597461	0.648787	0.376466	-0.0795506	0.114249
		1.91667	0.404866	0.3683	0.573011	0.150469	-0.0144167	-0.049696	0.00237274	0.144232		1.91667	0.0108822	0.566973	0.36846	0.717612	0.0125019	0.283114	0.583494	0.574617		1.91667	0.357416	0.500268	0.550493	-0.0434689	-0.0379149	0.454988	-0.0556912	0.483454		1.91667	0.350323	-0.0317885	0.316261	0.731292	-0.0115786	0.542955	0.0139193	-0.00797863		1.91667	0.306364	0.599766	0.601758	0.650154	0.37754	-0.0812107	0.116104
		1.93333	0.401741	0.369276	0.571741	0.150762	-0.0138308	-0.0503796	0.00393524	0.141986		1.93333	0.00892906	0.565605	0.364651	0.717124	0.0115254	0.282235	0.584764	0.580379		1.93333	0.358588	0.499878	0.547466	-0.0404415	-0.0399656	0.453133	-0.0527615	0.485016		1.93333	0.349249	-0.0290541	0.315187	0.731097	-0.0109926	0.542858	0.0133333	-0.00719738		1.93333	0.301384	0.606212	0.607227	0.65533	0.378908	-0.0783787	0.116495
		1.95	0.399299	0.369276	0.569593	0.151738	-0.0127565	-0.0500866	0.00686493	0.139544		1.95	0.00746422	0.564531	0.362112	0.718295	0.0107441	0.282529	0.586229	0.592684		1.95	0.361029	0.50144	0.545415	-0.038586	-0.0417234	0.453328	-0.050613	0.488239		1.95	0.350421	-0.0257338	0.313527	0.730316	-0.00894184	0.541588	0.0126497	-0.00622082		1.95	0.299138	0.613634	0.612989	0.664607	0.380958	-0.0717381	0.117081
		1.96667	0.399397	0.368007	0.567347	0.152422	-0.0116823	-0.0492077	0.00901337	0.137982		1.96667	0.00922203	0.566191	0.363186	0.721713	0.0122089	0.285849	0.59033	0.622664		1.96667	0.364447	0.504663	0.54561	-0.0370235	-0.0404539	0.45616	-0.0476833	0.504743		1.96667	0.353643	-0.0251478	0.312453	0.729437	-0.00708637	0.539537	0.0123568	-0.00622082		1.96667	0.301091	0.620762	0.620703	0.675154	0.385548	-0.0608982	0.121866
		1.98333	0.402424	0.367323	0.565979	0.153301	-0.011487	-0.0473522	0.0101852	0.138861		1.98333	0.015472	0.572442	0.369632	0.729233	0.0215839	0.296103	0.604197	0.706942		1.98333	0.369623	0.509936	0.549516	-0.0322384	-0.0332274	0.462508	-0.0393826	0.564801		1.98333	0.35628	-0.026808	0.312746	0.729437	-0.00640278	0.537682	0.0116732	-0.00690441		1.98333	0.310759	0.629552	0.631446	0.687654	0.397365	-0.0411717	0.139542
		2	0.406428	0.367714	0.565979	0.153789	-0.012073	-0.0456921	0.0110642	0.141986		2	0.0293392	0.586406	0.383597	0.74603	0.0456074	0.317782	0.64033	0.931356		2	0.379779	0.519604	0.558989	-0.0200314	-0.0149656	0.478133	-0.0123318	0.739703		2	0.358429	-0.0283705	0.313624	0.730023	-0.0067934	0.537291	0.0105013	-0.00719738		2	0.329509	0.644688	0.650098	0.704451	0.424025	-0.003574	0.187882
		2.01667	0.410139	0.369569	0.567249	0.155547	-0.0129519	-0.0453014	0.012236	0.14599		2.01667	0.0570736	0.611113	0.410159	0.777378	0.0941425	0.360067	0.724607	1.46651		2.01667	0.40058	0.53894	0.57852	0.00770302	0.0231203	0.514265	0.0566135	1.17906		2.01667	0.360284	-0.0273939	0.315285	0.730413	-0.00825825	0.539537	0.0108919	-0.00719738		2.01667	0.362223	0.672618	0.683203	0.730232	0.479298	0.0712307	0.30048
		2.03333	0.41219	0.371132	0.568909	0.157598	-0.0134401	-0.0470592	0.0136032	0.148822		2.03333	0.103949	0.653691	0.45596	0.83392	0.185158	0.443075	0.913963	2.60655		2.03333	0.43808	0.573413	0.61436	0.0602421	0.0971438	0.591902	0.218039	2.15523		2.03333	0.363116	-0.0241713	0.316652	0.731097	-0.00962543	0.543737	0.0133333	-0.00631847		2.03333	0.414469	0.718516	0.7417	0.774373	0.589064	0.218399	0.550968
		2.05	0.413166	0.372206	0.569104	0.158281	-0.0137331	-0.0485241	0.0140915	0.149212		2.05	0.17514	0.719707	0.531741	0.933042	0.351369	0.608114	1.32207	4.78995		2.05	0.498236	0.628198	0.677446	0.154187	0.238257	0.753328	0.570285	4.09254		2.05	0.366143	-0.0209486	0.317042	0.732757	-0.00972309	0.547741	0.0176302	-0.004463		2.05	0.492399	0.790294	0.839258	0.852302	0.799122	0.501895	1.08202
		2.06667	0.412581	0.372401	0.567542	0.156621	-0.014612	-0.0481335	0.0131149	0.147064		2.06667	0.275335	0.812871	0.652542	1.10697	0.655764	0.932919	2.15088	8.57003		2.06667	0.587494	0.710132	0.782915	0.320594	0.504566	1.0795	1.2907	7.55572		2.06667	0.368292	-0.0209486	0.315285	0.734515	-0.00962543	0.549694	0.0209505	-0.00280285		2.06667	0.604997	0.895665	0.993067	0.990095	1.19111	1.03734	2.13974
		2.08333	0.412678	0.373475	0.564319	0.15291	-0.0153933	-0.0447155	0.0117477	0.144427		2.08333	0.413617	0.939238	0.842386	1.41644	1.20772	1.55587	3.71435	14.5151		2.08333	0.712689	0.82605	0.95479	0.61659	1.00144	1.71768	2.66364	13.1623		2.08333	0.368585	-0.0240736	0.312843	0.735296	-0.0090395	0.548131	0.0221224	-0.00153332		2.08333	0.762028	1.04488	1.23076	1.23326	1.90166	2.01908	4.08329
		2.1	0.413752	0.374745	0.560804	0.150176	-0.0153933	-0.0393444	0.0112595	0.144915		2.1	0.60805	1.11385	1.14063	1.9597	2.17725	2.68937	6.41103	23.0429		2.1	0.882611	0.989136	1.22969	1.13876	1.89929	2.9046	5.08523	21.4274		2.1	0.366827	-0.0276869	0.310499	0.734906	-0.00708637	0.545104	0.0221224	0.000908089		2.1	0.975505	1.25231	1.60068	1.65963	3.14092	3.73529	7.36005
		2.11667	0.415315	0.374159	0.559046	0.150664	-0.0139284	-0.0333874	0.0137009	0.155365		2.11667	0.888519	1.36678	1.62139	2.88519	3.82344	4.60089	10.638	34.1726		2.11667	1.11913	1.22322	1.67305	2.03173	3.44324	4.96173	9.00954	32.5575		2.11667	0.3638	-0.0289564	0.311867	0.733636	-0.00405903	0.543053	0.0235872	0.0113573		2.11667	1.26574	1.54039	2.17695	2.38238	5.1835	6.54506	12.4087
		2.13333	0.417463	0.373475	0.56012	0.155645	-0.0102175	-0.0239147	0.0230759	0.190326		2.13333	1.2936	1.74588	2.4042	4.40814	6.50186	7.59581	16.7372	47.3777		2.13333	1.46191	1.57156	2.39366	3.49462	5.96091	8.22393	14.8084	46.2822		2.13333	0.361261	-0.0270033	0.317238	0.732757	0.00140972	0.544811	0.0317904	0.0436815		2.13333	1.66867	1.94606	3.05195	3.53609	8.31231	10.7944	19.5111
		2.15	0.420295	0.375721	0.566956	0.167363	0.000231743	0.00147591	0.0524704	0.281927		2.15	1.86489	2.30242	3.62901	6.78656	10.5827	11.9789	24.9257	61.7342		2.15	1.96982	2.0905	3.53418	5.76864	9.81716	12.9793	22.5675	61.7231		2.15	0.361554	-0.0221205	0.326906	0.736468	0.0128355	0.55526	0.0582552	0.132158		2.15	2.23615	2.52252	4.30967	5.22945	12.7075	16.6724	28.6275
		2.16667	0.425666	0.385389	0.581897	0.19168	0.0281614	0.072765	0.13167	0.490521		2.16667	2.63764	3.07449	5.39043	10.224	16.2555	17.9513	35.1643	76.2142		2.16667	2.69872	2.83259	5.21602	9.06981	15.2802	19.38	32.0179	77.4504		2.16667	0.367804	-0.0134291	0.343605	0.751214	0.0389097	0.585241	0.128568	0.338994		2.16667	3.0174	3.32906	5.99414	7.49029	18.3023	24.0391	39.2801
		2.18333	0.438655	0.404042	0.613636	0.242754	0.0992552	0.248644	0.320146	0.918646		2.18333	3.62153	4.06287	7.65909	14.7062	23.313	25.4185	46.9192	89.8863		2.18333	3.67314	3.81677	7.44649	13.4471	22.2925	27.3449	42.5883	91.8384		2.18333	0.384698	0.00121937	0.375441	0.790472	0.099066	0.659459	0.296243	0.764678		2.18333	4.02824	4.39352	8.06777	10.232	24.7156	32.3503	50.5307
		2.2	0.46551	0.438124	0.677405	0.350957	0.26156	0.631749	0.721513	1.71406		2.2	4.77797	5.21199	10.2419	19.8975	31.0948	33.8231	59.0598	101.791		2.2	4.85351	5.00124	10.0595	18.6432	30.3178	36.4014	53.5277	103.547		2.2	0.416436	0.0267076	0.440773	0.877484	0.234418	0.830651	0.657181	1.55765		2.2	5.21984	5.67047	10.3779	13.2541	31.3339	40.7819	61.1828
		2.21667	0.516487	0.494764	0.801038	0.570195	0.599939	1.37853	1.48665	3.06484		2.21667	6.00932	6.41229	12.8232	25.1889	38.6519	42.2008	70.0838	110.886		2.21667	6.13388	6.28015	12.7326	24.0884	38.4075	45.6386	63.9162	111.856		2.21667	0.474054	0.0733873	0.570753	1.05463	0.517425	1.18592	1.35787	2.90335		2.21667	6.47209	7.02926	12.66	16.2726	37.4874	48.4699	70.1138
		2.23333	0.603791	0.589491	1.02535	0.980254	1.23568	2.70216	2.80901	5.16484		2.23333	7.17446	7.51727	15.0655	29.8939	45.0714	49.4619	78.5948	116.222		2.23333	7.35976	7.49939	15.0927	29.061	45.5062	53.8938	72.7156	116.553		2.23333	0.571417	0.155223	0.811281	1.38588	1.05639	1.85536	2.59136	4.99954		2.23333	7.62277	8.28092	14.6048	18.9624	42.6161	54.7349	76.6055
		2.25	0.742756	0.744178	1.40319	1.68133	2.31918	4.83839	4.88597	8.16367		2.25	8.12211	8.38738	16.7162	33.4944	49.7571	54.7912	83.8169	117.345		2.25	8.3706	8.50056	16.846	32.956	50.8296	60.1311	78.9689	117.718		2.25	0.729913	0.292235	1.21987	1.95444	1.98744	3.00194	4.5687	8.00813		2.25	8.51769	9.24498	15.9584	21.0334	46.3396	59.1512	80.4407
		2.26667	0.949885	0.9808	1.98561	2.7866	4.01156	8.00529	7.87249	12.0979		2.26667	8.74145	8.92723	17.666	35.769	52.5254	57.8817	85.7408	114.612		2.26667	9.04453	9.16189	17.8571	35.4725	54.0653	63.8222	82.1117	115.575		2.26667	0.970831	0.510008	1.85835	2.84926	3.44965	4.79042	7.45523	11.9869		2.26667	9.05607	9.80846	16.6097	22.3047	48.4834	61.5559	81.7718
		2.28333	1.23983	1.32015	2.81432	4.391	6.44711	12.3522	11.8489	16.8855		2.28333	8.98881	9.11014	17.9438	36.7825	53.5366	58.9047	84.9259	109.011		2.28333	9.32675	9.43318	18.154	36.639	55.3444	65.0475	82.2312	110.573		2.28333	1.31937	0.833641	2.78345	4.14828	5.55786	7.3535	11.3203	16.8466		2.28333	9.2131	9.95172	16.6064	22.7566	49.0778	62.0225	80.9543
		2.3	1.62166	1.77621	3.90719	6.5325	9.67123	17.8707	16.7678	22.3309		2.3	8.89038	8.97312	17.6758	36.7739	53.1471	58.3059	82.1433	101.723		2.3	9.23906	9.33992	17.8763	36.7001	55.0532	64.3192	79.9698	103.505		2.3	1.79524	1.28501	4.019	5.88842	8.36459	10.7518	16.1152	22.3709		2.3	9.03215	9.73463	16.1042	22.5209	48.3534	60.8505	78.4204
		2.31667	2.09539	2.34613	5.24411	9.15447	13.5852	24.3391	22.4242	28.1516		2.31667	8.52153	8.5949	17.0306	36.0453	51.7796	56.5926	78.1321	93.7122		2.31667	8.85859	8.96374	17.2075	35.9772	53.6566	62.2769	76.2088	95.3494		2.31667	2.40433	1.87046	5.53452	8.03569	11.8201	14.9287	21.6581	28.2505		2.31667	8.59992	9.2609	15.2901	21.8101	46.6887	58.518	74.6763
		2.33333	2.64276	3.00512	6.75826	12.0967	17.9365	31.3089	28.4325	33.9744		2.33333	7.97221	8.06502	16.1721	34.8839	49.8272	54.2225	73.5015	85.6422		2.33333	8.28993	8.40769	16.3249	34.7782	51.5856	59.4869	71.7103	86.9982		2.33333	3.12698	2.57124	7.22818	10.4624	15.7427	19.6785	27.6393	34.127		2.33333	8.01428	8.63932	14.3262	20.8363	44.4941	55.5416	70.263
		2.35	3.22791	3.70336	8.33678	15.1379	22.3813	38.2132	34.3053	39.3695		2.35	7.32456	7.46082	15.236	33.5232	47.6101	51.5564	68.7165	77.9289		2.35	7.63075	7.76482	15.3701	33.351	49.1902	56.3759	67.002	79.0132		2.35	3.91058	3.33696	8.95288	12.9715	19.8349	24.6528	33.6322	39.6011		2.35	7.36574	7.96227	13.3315	19.7592	42.1063	52.347	65.6629
		2.36667	3.80409	4.37953	9.85153	18.0453	26.5714	44.5044	39.5692	43.9384		2.36667	6.64077	6.8365	14.3147	32.1338	45.3512	48.8598	64.1124	70.8405		2.36667	6.95204	7.09988	14.4374	31.8754	46.7312	53.2391	62.4083	71.666		2.36667	4.68177	4.09819	10.5517	15.3428	23.7539	29.4362	39.1715	44.2901		2.36667	6.72121	7.29694	12.3811	18.6852	39.7421	49.2043	61.2137
		2.38333	4.32342	4.97455	11.1871	20.6329	30.2398	49.7799	43.8807	47.3972		2.38333	5.96772	6.22645	13.4561	30.8179	43.1773	46.3002	59.8752	64.5414		2.38333	6.29189	6.45125	13.5778	30.4641	44.3693	50.2674	58.1243	65.0525		2.38333	5.3678	4.78198	11.9029	17.392	27.1907	33.6466	43.8474	47.8935		2.38333	6.1175	6.68356	11.52	17.6757	37.5258	46.2619	57.0894
		2.4	4.74989	5.44594	12.2696	22.7827	33.2281	53.8361	47.0866	49.6483		2.4	5.3395	5.65555	12.6785	29.6176	41.1395	43.9515	56.0393	59.0628		2.4	5.66718	5.83992	12.8059	29.1702	42.1754	47.557	54.2656	59.2045		2.4	5.914	5.33432	12.938	19.0091	29.9434	37.0235	47.395	50.2555		2.4	5.56203	6.13766	10.7692	16.7675	35.5181	43.5913	53.3652
		2.41667	5.06268	5.77211	13.0729	24.4418	35.4744	56.6233	49.1778	50.7453		2.41667	4.77797	5.14031	11.9895	28.5397	39.2574	41.8082	52.5321	54.2788		2.41667	5.08945	5.2824	12.1221	28.0056	40.1568	45.1243	50.8704	54.1355		2.41667	6.29534	5.72798	13.6371	20.1535	31.927	39.4548	49.7342	51.3946		2.41667	5.04601	5.6524	10.1268	15.9786	33.7507	41.2306	50.0596
		2.43333	5.2575	5.95307	13.6041	25.6155	36.9954	58.2139	50.2424	50.8323		2.43333	4.29252	4.69207	11.3956	27.5823	37.5523	39.8419	49.2856	49.9699		2.43333	4.57167	4.79324	11.5246	26.9642	38.3042	42.926	47.8903	49.8083		2.43333	6.50921	5.95952	14.0172	20.8419	33.1526	40.9501	50.9241	51.447		2.43333	4.56398	5.21305	9.57227	15.3087	32.234	39.1955	47.1794
		2.45	5.34139	6.0015	13.8929	26.3469	37.86	58.7512	50.4156	50.0925		2.45	3.87856	4.31346	10.905	26.7537	36.0537	38.0488	46.3032	45.9835		2.45	4.12509	4.38201	11.0191	26.0477	36.6307	40.9152	45.2153	46.0947		2.45	6.56995	6.04223	14.1179	21.1266	33.7013	41.6069	51.1197	50.6169		2.45	4.12189	4.81315	9.08086	14.7363	30.9536	37.4701	44.7162
		2.46667	5.32996	5.94008	13.9792	26.7021	38.1698	58.4256	49.8684	48.7279		2.46667	3.52787	4.00106	10.5186	26.0682	34.7836	36.4586	43.6531	42.31		2.46667	3.75253	4.04773	10.6132	25.2675	35.1707	39.0846	42.7495	42.7916		2.46667	6.50052	5.99702	13.9927	21.0816	33.6939	41.5702	50.5156	49.1223		2.46667	3.73371	4.45533	8.63897	14.2308	29.8581	35.9897	42.6238
		2.48333	5.2409	5.79476	13.9078	26.7459	38.0259	57.4308	48.7788	46.9374		2.48333	3.22973	3.74705	10.226	25.5302	33.7348	35.1063	41.3954	39.0576		2.48333	3.44609	3.77908	10.3048	24.6378	33.9527	37.4666	40.4734	39.7366		2.48333	6.3304	5.85298	13.6973	20.7883	33.2662	41.0089	49.3255	47.1766		2.48333	3.40939	4.1526	8.24775	13.7714	28.8798	34.665	40.8005
		2.5	5.09071	5.5891	13.7191	26.5265	37.5054	55.9288	47.2984	44.8848		2.5	2.97504	3.54188	10.0098	25.1271	32.8779	33.9918	39.5168	36.3138		2.5	3.19208	3.56199	10.0816	24.1547	32.97	36.1011	38.4385	36.8925		2.5	6.08743	5.63862	13.2795	20.3157	32.5374	40.0762	47.7418	44.9656		2.5	3.14679	3.90885	7.91846	13.3562	27.975	33.4326	39.1291
		2.51667	4.89442	5.3432	13.4432	26.0861	36.6759	54.0481	45.5426	42.6921		2.51667	2.75766	3.3782	9.85401	24.8356	32.1788	33.0794	37.9522	34.0571		2.51667	2.97997	3.3866	9.92637	23.7983	32.1854	34.9901	36.7096	34.3441		2.51667	5.7972	5.38052	12.7785	19.716	31.5956	38.8928	45.9184	42.6324		2.51667	2.93488	3.72027	7.65469	12.9986	27.1437	32.2876	37.5447
		2.53333	4.66473	5.07338	13.1029	25.4865	35.6232	51.912	43.6024	40.4424		2.53333	2.5726	3.24861	9.74795	24.6337	31.6114	32.3243	36.6258	32.1879		2.53333	2.80312	3.24705	9.82461	23.5451	31.5549	34.0947	35.2935	32.1926		2.53333	5.48069	5.09966	12.2283	19.0294	30.5094	37.5472	43.9678	40.2822		2.53333	2.76027	3.57672	7.45088	12.7105	26.42	31.2717	36.0579
		2.55	4.41522	4.79447	12.7237	24.8243	34.482	49.6822	41.5861	38.2069		2.55	2.41928	3.14871	9.6833	24.5055	31.1552	31.6933	35.4892	30.6023		2.55	2.65693	3.14099	9.76544	23.3768	31.0453	33.3648	34.1415	30.4494		2.55	5.1554	4.81108	11.6663	18.3006	29.3458	36.1168	41.9757	37.9831		2.55	2.61467	3.46949	7.29512	12.4909	25.8316	30.4258	34.7336
		2.56667	4.16297	4.52269	12.3415	24.2093	33.3986	47.5446	39.6213	36.056		2.56667	2.29741	3.07654	9.65664	24.4396	30.7903	31.1659	34.5086	29.2338		2.56667	2.53867	3.06638	9.7421	23.2811	30.6334	32.7612	33.1841	29.0403		2.56667	4.83597	4.52768	11.1295	17.5809	28.1865	34.6862	40.0198	35.7804		2.56667	2.4925	3.39303	7.17598	12.3282	25.3761	29.7552	33.619
		2.58333	3.92606	4.27269	11.9999	23.7085	32.468	45.6354	37.8203	34.0537		2.58333	2.20082	3.03006	9.66172	24.4281	30.5029	30.7257	33.658	28.0358		2.58333	2.44511	3.01873	9.74668	23.2431	30.302	32.2596	32.3707	27.8597		2.58333	4.53343	4.26118	10.6431	16.916	27.1078	33.3379	38.1699	33.7016		2.58333	2.39093	3.34244	7.08359	12.2111	25.0296	29.2323	32.7121
		2.6	3.71541	4.0559	11.7258	23.3238	31.6949	43.9859	36.2289	32.2378		2.6	2.1184	3.00564	9.69414	24.4633	30.2853	30.364	32.9273	26.9769		2.6	2.37353	2.99334	9.7753	23.2519	30.0418	31.8417	31.6656	26.8366		2.6	4.25579	4.02065	10.2137	16.3272	26.1531	32.1241	36.4744	31.7688		2.6	2.31037	3.31334	7.01025	12.1292	24.7648	28.8208	31.9716
		2.61667	3.53182	3.87328	11.5186	23.0065	31.0188	42.5326	34.8207	30.6081		2.61667	2.04057	2.99754	9.74844	24.5395	30.1279	30.0753	32.309	26.0508		2.61667	2.31913	2.98513	9.82305	23.2965	29.8468	31.4961	31.0452	25.9304		2.61667	4.00462	3.80962	9.8312	15.8077	25.3208	31.0511	34.9446	29.9912		2.61667	2.25002	3.3024	6.95156	12.0741	24.5634	28.4935	31.3523
		2.63333	3.36776	3.71771	11.3544	22.7098	30.3817	41.1981	33.5436	29.1455		2.63333	1.96528	2.99949	9.81983	24.6488	30.0126	29.8524	31.786	25.2608		2.63333	2.27519	2.98914	9.88565	23.3707	29.706	31.2168	30.4997	25.1177		2.63333	3.77884	3.62749	9.48511	15.3402	24.5831	30.0957	33.5669	28.3749		2.63333	2.20666	3.30729	6.90752	12.0383	24.4124	28.228	30.8209
		2.65	3.21619	3.58432	11.2102	22.4219	29.771	39.9504	32.3633	27.8245		2.65	1.89907	3.00867	9.90401	24.7849	29.9168	29.6734	31.3164	24.5897		2.65	2.23574	3.0033	9.95753	23.4696	29.5979	30.9926	30.0287	24.3943		2.65	3.57679	3.47144	9.17036	14.9137	23.9176	29.2342	32.3225	26.9189		2.65	2.17433	3.32692	6.87764	12.0189	24.3014	28.0112	30.3541
		2.66667	3.07664	3.46986	11.0786	22.1565	29.2072	38.8079	31.2824	26.6349		2.66667	1.84946	3.02527	9.99571	24.942	29.8277	29.5087	30.8495	23.9797		2.66667	2.1998	3.02527	10.0364	23.5858	29.4946	30.8014	29.6264	23.7619		2.66667	3.39827	3.33872	8.89019	14.5292	23.3184	28.4591	31.204	25.6185		2.66667	2.14875	3.35836	6.86065	12.0151	24.2276	27.8399	29.9422
		2.68333	2.9533	3.3766	10.9649	21.9309	28.7087	37.791	30.3115	25.5688		2.68333	1.81948	3.05242	10.0917	25.1147	29.7453	29.3364	30.3595	23.3593		2.68333	2.17031	3.0573	10.12	23.7124	29.3805	30.6108	29.2641	23.2115		2.68333	3.24358	3.22788	8.64575	14.1899	22.7892	27.7748	30.211	24.4657		2.68333	2.12775	3.39899	6.84824	12.0252	24.1898	27.7156	29.5889
		2.7	2.85057	3.30531	10.8748	21.7499	28.2776	36.8962	29.4486	24.616		2.7	1.80737	3.09178	10.1891	25.2976	29.679	29.1547	29.8577	22.6925		2.7	2.15283	3.10027	10.2083	23.845	29.2617	30.3987	28.8973	22.7037		2.7	3.11282	3.13755	8.43276	13.8943	22.3281	27.1801	29.3395	23.4445		2.7	2.11564	3.44606	6.83594	12.046	24.1822	27.6304	29.2957
		2.71667	2.76717	3.25346	10.8082	21.6128	27.9058	36.1053	28.6776	23.7559		2.71667	1.80815	3.14432	10.2885	25.4841	29.6333	28.9788	29.3819	22.0016		2.71667	2.14941	3.15427	10.2999	23.9831	29.1578	30.1674	28.496	22.1807		2.71667	3.00433	3.0647	8.24419	13.6354	21.9279	26.6632	28.5751	22.5338		2.71667	2.11506	3.4984	6.81973	12.0695	24.1931	27.565	29.0508
		2.73333	2.69969	3.21742	10.76	21.5132	27.586	35.4002	27.9795	22.9686		2.73333	1.81987	3.20779	10.3911	25.6714	29.6068	28.8261	28.9634	21.3483		2.73333	2.15878	3.21775	10.3938	24.1307	29.0904	29.9408	28.0633	21.6076		2.73333	2.9137	3.00884	8.07388	13.4077	21.5796	26.2116	27.8965	21.7099		2.73333	2.12668	3.55572	6.79903	12.0918	24.207	27.4982	28.8242
		2.75	2.64539	3.19437	10.7278	21.4416	27.3102	34.773	27.3465	22.246		2.75	1.84223	3.28025	10.5003	25.8605	29.5936	28.7005	28.6058	20.779		2.75	2.1788	3.28826	10.4903	24.2909	29.0641	29.7471	27.6382	20.997		2.75	2.83685	2.96968	7.92085	13.2073	21.2774	25.8143	27.2885	20.9585		2.75	2.14992	3.61783	6.77959	12.1121	24.2183	27.4219	28.589
		2.76667	2.60233	3.18412	10.7057	21.3891	27.0723	34.2139	26.7735	21.5901		2.76667	1.87358	3.35857	10.6145	26.0559	29.5924	28.5947	28.295	20.2983		2.76667	2.20781	3.36326	10.5902	24.464	29.0713	29.5989	27.2592	20.4047		2.76667	2.77161	2.94653	7.78394	13.0316	21.0169	25.4669	26.7445	20.2769		2.76667	2.18058	3.68434	6.7625	12.1348	24.2326	27.345	28.3356
		2.78333	2.57147	3.18422	10.6887	21.3524	26.8622	33.71	26.2537	20.998		2.78333	1.91196	3.44002	10.7317	26.2604	29.6045	28.4992	28.0141	19.8806		2.78333	2.24423	3.44138	10.6944	24.6478	29.0994	29.493	26.9426	19.8863		2.78333	2.71712	2.93686	7.66138	12.8775	20.7935	25.1665	26.2615	19.6646		2.78333	2.21828	3.75475	6.75166	12.1635	24.26	27.2847	28.077
		2.8	2.55028	3.1934	10.6753	21.3361	26.6755	33.2435	25.7722	20.4559		2.8	1.95414	3.52352	10.8476	26.4734	29.6261	28.4108	27.7511	19.4992		2.8	2.28837	3.52166	10.8021	24.8414	29.1366	29.4181	26.6795	19.4627		2.8	2.67366	2.93716	7.54771	12.7402	20.6024	24.9113	25.8337	19.1181		2.8	2.26164	3.82887	6.746	12.2004	24.3062	27.2508	27.8339
		2.81667	2.53729	3.21185	10.6711	21.3473	26.5107	32.803	25.3113	19.939		2.81667	1.99789	3.60867	10.9611	26.6911	29.6538	28.3298	27.4997	19.1387		2.81667	2.34033	3.60486	10.9113	25.0426	29.1751	29.3619	26.4503	19.1158		2.81667	2.64105	2.94429	7.44019	12.6177	20.4384	24.694	25.4462	18.6218		2.81667	2.31056	3.9066	6.74404	12.2446	24.3725	27.2436	27.6159
		2.83333	2.52899	3.23939	10.6826	21.3881	26.3709	32.387	24.8628	19.4302		2.83333	2.04379	3.6952	11.0727	26.9109	29.685	28.2567	27.2572	18.7897		2.83333	2.39726	3.6905	11.0197	25.2507	29.2121	29.3147	26.2402	18.8131		2.83333	2.61702	2.95698	7.33814	12.5097	20.2986	24.505	25.0835	18.1527		2.83333	2.36457	3.98785	6.74453	12.2952	24.4558	27.2583	27.4229
		2.85	2.52381	3.27553	10.7146	21.4541	26.2587	32.0036	24.4316	18.9311		2.85	2.09506	3.78338	11.1851	27.1305	29.7203	28.1923	27.0276	18.4494		2.85	2.4581	3.77771	11.1265	25.465	29.2486	29.267	26.0384	18.5262		2.85	2.60198	2.97339	7.24507	12.4167	20.1829	24.3378	24.7347	17.6963		2.85	2.42306	4.07203	6.74375	12.3529	24.5562	27.2895	27.2502
		2.86667	2.52303	3.31859	10.7646	21.5382	26.1739	31.661	24.0298	18.4578		2.86667	2.15629	3.87371	11.3003	27.3518	29.7586	28.136	26.813	18.1251		2.86667	2.52197	3.86677	11.2317	25.6834	29.2871	29.2151	25.8371	18.2364		2.86667	2.59427	2.99731	7.16402	12.339	20.0931	24.1902	24.4013	17.2513		2.86667	2.48673	4.15758	6.74131	12.4168	24.6731	27.3339	27.0952
		2.88333	2.52957	3.36713	10.8251	21.6346	26.112	31.3584	23.6678	18.0269		2.88333	2.22914	3.96736	11.4197	27.5804	29.7976	28.0827	26.6044	17.8207		2.88333	2.59189	3.95691	11.3369	25.9044	29.3252	29.1578	25.6325	17.9357		2.88333	2.59456	3.02964	7.09419	12.2769	20.0313	24.0686	24.0934	16.8284		2.88333	2.55646	4.2443	6.7377	12.4867	24.8035	27.3884	26.9526
		2.9	2.5449	3.4184	10.89	21.7398	26.0669	31.0883	23.3449	17.6416		2.9	2.31166	4.06356	11.5442	27.8238	29.8311	28.0241	26.3795	17.5289		2.9	2.6705	4.04685	11.4421	26.1271	29.3535	29.0927	25.4232	17.6289		2.9	2.60218	3.07036	7.03277	12.2295	19.9962	23.9759	23.8178	16.4373		2.9	2.63244	4.3317	6.73447	12.5623	24.9459	27.4539	26.8142
		2.91667	2.5702	3.47289	10.9544	21.8509	26.0345	30.843	23.0538	17.2915		2.91667	2.40063	4.1619	11.673	28.0851	29.8548	27.9493	26.118	17.225		2.91667	2.75908	4.1365	11.5478	26.3524	29.3613	29.0104	25.2045	17.3239		2.91667	2.61741	3.11694	6.97544	12.1958	19.9835	23.9136	23.5759	16.0817		2.91667	2.71496	4.42066	6.73194	12.6446	25.1035	27.5361	26.6743
		2.93333	2.60311	3.53041	11.0169	21.9685	26.0115	30.6189	22.7853	16.9643		2.93333	2.4933	4.26043	11.8045	28.3623	29.8659	27.8515	25.8152	16.8853		2.93333	2.85371	4.22439	11.6547	26.5815	29.3454	28.9006	24.9628	17.0203		2.93333	2.63968	3.16597	6.92105	12.1764	19.9908	23.8776	23.3649	15.7564		2.93333	2.80451	4.51129	6.72686	12.734	25.2797	27.6385	26.536
		2.95	2.64393	3.58998	11.0768	22.0954	25.9971	30.4131	22.5299	16.6514		2.95	2.5892	4.35643	11.9365	28.6464	29.8655	27.7298	25.4837	16.5054		2.95	2.95068	4.31111	11.7642	26.8146	29.3088	28.7595	24.6816	16.7023		2.95	2.66653	3.21538	6.86929	12.1691	20.0139	23.8641	23.1793	15.4545		2.95	2.90011	4.6024	6.71768	12.8289	25.4716	27.7562	26.4043
		2.96667	2.69129	3.65258	11.1368	22.2355	25.9895	30.2224	22.2808	16.3464		2.96667	2.68911	4.44803	12.0671	28.9267	29.8537	27.59	25.1453	16.1021		2.96667	3.04785	4.39753	11.8773	27.0484	29.2628	28.592	24.3534	16.3508		2.96667	2.69798	3.26577	6.82153	12.1706	20.0507	23.8678	23.0123	15.1697		2.96667	3.00021	4.69205	6.70352	12.9273	25.6712	27.8725	26.2727
		2.98333	2.74481	3.71762	11.2008	22.3846	25.9833	30.0399	22.0337	16.0461		2.98333	2.79243	4.53406	12.195	29.1971	29.8279	27.4354	24.8106	15.7034		2.98333	3.14609	4.48494	11.9953	27.281	29.2153	28.4083	23.9871	15.9593		2.98333	2.73372	3.31841	6.77651	12.1777	20.0995	23.8863	22.8559	14.895		2.98333	3.10275	4.77858	6.68613	13.0297	25.8697	27.9711	26.1198
		3	2.80213	3.78422	11.2703	22.5325	25.9711	29.8564	21.7901	15.7504		3	2.89887	4.6158	12.3204	29.4587	29.7861	27.2683	24.4774	15.3221		3	3.24804	4.57312	12.1192	27.5117	29.1669	28.2171	23.6064	15.5417		3	2.77425	3.37358	6.73179	12.187	20.1557	23.9166	22.7023	14.6259		3	3.20636	4.86149	6.66914	13.1351	26.0639	28.0451	25.9247
		3.01667	2.86141	3.84848	11.341	22.671	25.948	29.6642	21.5481	15.4602		3.01667	3.00873	4.69432	12.445	29.7162	29.7258	27.0877	24.1356	14.9566		3.01667	3.35566	4.65984	12.2468	27.7437	29.1112	28.0196	23.2316	15.1251		3.01667	2.82044	3.42886	6.68433	12.1981	20.2151	23.9528	22.5467	14.3614		3.01667	3.30998	4.93942	6.65391	13.245	26.2556	28.0993	25.6789
		3.03333	2.92264	3.90932	11.4084	22.8058	25.9152	29.4595	21.3053	15.1736		3.03333	3.12074	4.7701	12.5709	29.9713	29.6449	26.8906	23.7785	14.5989		3.03333	3.46855	4.74285	12.3756	27.9783	29.0417	27.8149	22.87	14.7299		3.03333	2.87142	3.4814	6.63296	12.2117	20.2771	23.9903	22.3874	14.1007		3.03333	3.4132	5.01158	6.63867	13.3584	26.4489	28.1427	25.3937
		3.05	2.98572	3.96762	11.4732	22.9572	25.8859	29.2453	21.0547	14.8852		3.05	3.23315	4.84197	12.7	30.2232	29.5404	26.6733	23.403	14.2429		3.05	3.58398	4.81755	12.5036	28.2118	28.9513	27.5974	22.5155	14.361		3.05	2.92698	3.53061	6.58071	12.2317	20.3485	24.0314	22.2262	13.8419		3.05	3.51662	5.07633	6.62276	13.4748	26.6431	28.1796	25.0861
		3.06667	3.05477	4.02904	11.5451	23.1427	25.8724	29.0278	20.7903	14.5858		3.06667	3.3435	4.90828	12.8313	30.4655	29.4106	26.4283	23.009	13.8849		3.06667	3.69853	4.88318	12.6297	28.4372	28.8336	27.3583	22.1544	14.0093		3.06667	2.98821	3.57964	6.53179	12.2622	20.4417	24.0821	22.0638	13.5797		3.06667	3.62043	5.13395	6.60567	13.5948	26.8353	28.2073	24.7671
		3.08333	3.13182	4.09799	11.6343	23.3652	25.8775	28.8107	20.512	14.2739		3.08333	3.45483	4.97039	12.965	30.6926	29.2559	26.1514	22.5982	13.5209		3.08333	3.81113	4.94128	12.7553	28.647	28.6847	27.0885	21.7741	13.6635		3.08333	3.05667	3.63198	6.49087	12.3079	20.5645	24.1479	21.8986	13.3089		3.08333	3.7257	5.18688	6.59033	13.7194	27.0214	28.2198	24.4355
		3.1	3.21825	4.17455	11.7449	23.6118	25.8897	28.5947	20.2253	13.9523		3.1	3.57719	5.03572	13.1029	30.9001	29.0748	25.8457	22.1765	13.1526		3.1	3.92744	4.99812	12.8836	28.8361	28.5047	26.7819	21.3667	13.3146		3.1	3.13304	3.68823	6.45679	12.3704	20.7145	24.2284	21.7259	13.0298		3.1	3.83683	5.24186	6.58389	13.8501	27.1989	28.2098	24.0839
		3.11667	3.31287	4.25404	11.87	23.8617	25.8932	28.3745	19.9377	13.6316		3.11667	3.72788	5.11942	13.2536	31.0873	28.8562	25.516	21.7443	12.7889		3.11667	4.06142	5.06834	13.0208	29.0015	28.2904	26.4423	20.9297	12.9545		3.11667	3.21634	3.74575	6.4272	12.4454	20.881	24.3184	21.5417	12.7469		3.11667	3.96623	5.31168	6.59678	13.9914	27.3629	28.1712	23.7033
		3.13333	3.41219	4.33002	11.9986	24.1034	25.8764	28.1434	19.6501	13.3183		3.13333	3.93061	5.24539	13.4353	31.2529	28.5795	25.1561	21.2899	12.4342		3.13333	4.2372	5.17127	13.1789	29.1391	28.0299	26.072	20.4702	12.5814		3.13333	3.30306	3.8019	6.39732	12.5289	21.054	24.4114	21.3452	12.4657		3.13333	4.13918	5.42086	6.64863	14.1552	27.5096	28.0982	23.2874
		3.15	3.51258	4.40062	12.1256	24.3323	25.8339	27.8942	19.3587	13.0135		3.15	4.21635	5.45047	13.6719	31.3937	28.225	24.7455	20.7827	12.0753		3.15	4.48798	5.33826	13.3794	29.242	27.698	25.6652	19.9939	12.2018		3.15	3.38968	3.85425	6.36519	12.6167	21.2278	24.5031	21.138	12.1868		3.15	4.39543	5.60738	6.77324	14.3617	27.6374	27.9886	22.8331
		3.16667	3.61571	4.4684	12.2507	24.5499	25.7654	27.6224	19.0578	12.7123		3.16667	4.63569	5.78983	13.9979	31.5058	27.787	24.2608	20.2002	11.6844		3.16667	4.8623	5.61375	13.6538	29.3029	27.2744	25.1959	19.493	11.8237		3.16667	3.47689	3.90474	6.33316	12.7089	21.4011	24.5907	20.9238	11.9086		3.16667	4.79387	5.9315	7.02725	14.6452	27.7494	27.8436	22.3464
		3.18333	3.72743	4.53969	12.3805	24.7573	25.6711	27.3262	18.7433	12.4098		3.18333	5.2685	6.34578	14.4604	31.5828	27.2726	23.6926	19.5413	11.2404		3.18333	5.43115	6.06589	14.0477	29.3182	26.7554	24.6383	18.9425	11.4439		3.18333	3.56819	3.95776	6.30806	12.8072	21.574	24.6696	20.7021	11.6279		3.18333	5.41984	6.48131	7.49482	15.0557	27.8529	27.6608	21.8375
		3.2	3.86004	4.62563	12.5237	24.9556	25.5503	27.0055	18.4132	12.1025		3.2	6.23569	7.23484	15.1295	31.6213	26.6972	23.0525	18.8317	10.7469		3.2	6.29921	6.79441	14.6273	29.292	26.1624	23.9856	18.3185	11.043		3.2	3.67269	4.02007	6.29751	12.9168	21.7463	24.7365	20.4702	11.3445		3.2	6.39123	7.38111	8.29424	15.6673	27.9571	27.4268	21.3081
		3.21667	4.03182	4.74271	12.6927	25.1443	25.4015	26.6595	18.0666	11.7892		3.21667	7.70092	8.61023	16.1042	31.6247	26.072	22.3642	18.1053	10.2329		3.21667	7.61201	7.93757	15.4823	29.2335	25.5258	23.2599	17.6201	10.6005		3.21667	3.80257	4.10229	6.31558	13.0453	21.9204	24.7885	20.2221	11.0585		3.21667	7.86174	8.79137	9.57383	16.5784	28.0715	27.1237	20.7417
		3.23333	4.26952	4.91879	12.9059	25.3158	25.2206	26.2865	17.7052	11.4699		3.23333	9.86586	10.6607	17.5145	31.6031	25.401	21.6477	17.3841	9.73145		3.23333	9.554	9.66833	16.7296	29.1555	24.8672	22.4981	16.875	10.1135		3.23333	3.97825	4.22202	6.37798	13.2035	22.0956	24.8212	19.9522	10.7708		3.23333	10.0182	10.9051	11.5093	17.9076	28.2152	26.7393	20.1132
		3.25	4.60965	5.18939	13.186	25.4588	25.0032	25.8829	17.3302	11.1486		3.25	12.9573	13.5976	19.5072	31.5737	24.6864	20.9106	16.674	9.25899		3.25	12.3431	12.1895	18.5032	29.0698	24.1905	21.7308	16.1252	9.60494		3.25	4.22659	4.40727	6.51421	13.4042	22.2651	24.826	19.6589	10.483		3.25	13.0694	13.9304	14.2878	19.7831	28.4116	26.2764	19.4109
		3.26667	5.11453	5.61	13.5663	25.5689	24.7432	25.4418	16.943	10.8297		3.26667	17.195	17.6325	22.2333	31.5552	23.9274	20.1537	15.9681	8.81466		3.26667	16.2065	15.713	20.944	28.9862	23.4878	20.9692	15.3999	9.11021		3.26667	4.59525	4.70268	6.77447	13.6731	22.4223	24.7948	19.3414	10.1953		3.26667	17.2251	18.0712	18.0909	22.3269	28.691	25.7526	18.6453
		3.28333	5.87694	6.26654	14.1039	25.6588	24.4388	24.9592	16.5397	10.5111		3.28333	22.7276	22.9298	25.8229	31.5622	23.1244	19.3768	15.261	8.39015		3.28333	21.3508	20.4283	24.1798	28.9137	22.7506	20.2079	14.7052	8.65328		3.28333	5.1596	5.18149	7.2315	14.0552	22.571	24.7242	18.999	9.90726		3.28333	22.6631	23.5019	23.0658	25.6382	29.0756	25.1853	17.8431
		3.3	7.02049	7.27289	14.8805	25.7522	24.0909	24.4311	16.1138	10.1859		3.3	29.6464	29.5396	30.3559	31.6054	22.2779	18.5803	14.5498	7.97784		3.3	27.9002	26.4407	28.3009	28.86	21.9723	19.4363	14.0318	8.23687		3.3	6.02318	5.94604	7.97954	14.6172	22.7292	24.6181	18.6274	9.6136		3.3	29.4917	30.3317	29.2973	29.7717	29.5771	24.5835	17.029
		3.31667	8.68368	8.76205	15.9935	25.8694	23.703	23.861	15.6597	9.8458		3.31667	38.0352	37.4256	35.8033	31.6857	21.3956	17.765	13.8341	7.57364		3.31667	35.8307	33.7378	33.3212	28.8275	21.1516	18.6452	13.3674	7.84957		3.31667	7.30843	7.1185	9.12398	15.436	22.9228	24.4825	18.2199	9.30599		3.31667	37.7003	38.5669	36.7742	34.7198	30.1892	23.9467	16.2117
		3.33333	11.0008	10.8607	17.5357	26.0143	23.2797	23.2573	15.1801	9.48916		3.33333	47.9836	46.5309	42.0377	31.7984	20.4964	16.9343	13.122	7.17481		3.33333	45.0138	42.2363	39.1365	28.8121	20.2981	17.8306	12.7042	7.47701		3.33333	9.13997	8.82554	10.7758	16.5863	23.1708	24.3207	17.7742	8.98177		3.33333	47.0964	48.0543	45.3652	40.392	30.8886	23.2742	15.3934
		3.35	14.089	13.6785	19.5839	26.1763	22.8206	22.6288	14.684	9.12265		3.35	59.442	56.7957	48.8955	31.9242	19.5918	16.1027	12.4287	6.78604		3.35	55.2854	51.8436	45.5577	28.8007	19.4282	16.9998	12.0386	7.1106		3.35	11.6326	11.1839	13.0435	18.1374	23.4831	24.1332	17.2949	8.64329		3.35	57.3451	58.4378	54.7835	46.6095	31.6348	22.5666	14.5761
		3.36667	18.0306	17.291	22.186	26.3423	22.324	21.9791	14.1808	8.75771		3.36667	72.0129	68.0072	56.2276	32.0288	18.6716	15.283	11.7606	6.41622		3.36667	66.4838	62.417	52.3691	28.7687	18.5503	16.1704	11.3766	6.74771		3.36667	14.8826	14.2938	16.0194	20.1437	23.8616	23.9163	16.7917	8.30052		3.36667	68.0678	69.2368	64.5682	53.1061	32.3699	21.8242	13.7644
		3.38333	22.8618	21.7316	25.3577	26.5048	21.7867	21.3077	13.6761	8.40058		3.38333	84.9087	79.6315	63.8401	32.0652	17.7082	14.4712	11.1056	6.07013		3.38333	78.2852	73.5876	59.3689	28.6842	17.6527	15.3554	10.7334	6.39312		3.38333	18.9541	18.2235	19.7681	22.649	24.306	23.6653	16.273	7.96165		3.38333	78.9178	79.966	74.1737	59.5238	33.0244	21.0459	12.9623
		3.4	28.5612	26.9805	29.0773	26.6605	21.2084	20.6152	13.1705	8.05205		3.4	97.1218	90.8248	71.3631	31.9807	16.6824	13.6414	10.4388	5.73927		3.4	90.0507	84.6603	66.2865	28.5039	16.707	14.5485	10.1182	6.05572		3.4	23.8679	23.0008	24.3069	25.6703	24.8198	23.378	15.7421	7.63118		3.4	89.5041	90.2228	83.0978	65.4637	33.5281	20.2366	12.1737
		3.41667	35.0383	32.9546	33.276	26.8062	20.5918	19.9038	12.6638	7.71005		3.41667	107.747	100.642	78.2312	31.7262	15.6065	12.7734	9.74473	5.40577		3.41667	100.849	94.7145	72.7062	28.1847	15.7013	13.7251	9.52321	5.74009		3.41667	29.5832	28.5906	29.6006	29.1894	25.3979	23.0537	15.2	7.30833		3.41667	99.2594	99.5885	90.9756	70.5604	33.8132	19.4062	11.4087
		3.43333	42.1425	39.5118	37.8469	26.9333	19.9437	19.1775	12.1566	7.37548		3.43333	116.169	108.356	83.8073	31.2661	14.5212	11.873	9.03437	5.05938		3.43333	109.715	102.89	78.0877	27.6938	14.656	12.8643	8.92409	5.43892		3.43333	35.9967	34.8925	35.553	33.1443	26.0278	22.6924	14.6459	6.99085		3.43333	107.449	107.527	97.5047	74.5632	33.8178	18.5546	10.6813
		3.45	49.6591	46.4503	42.6458	27.0292	19.2712	18.4385	11.6501	7.0496		3.45	122.064	113.59	87.6143	30.5805	13.4724	10.9753	8.34014	4.70382		3.45	115.991	108.661	81.9228	27.0169	13.6215	11.9763	8.30222	5.13746		3.45	42.9378	41.7407	41.9999	37.4241	26.6857	22.2944	14.0823	6.67757		3.45	113.338	113.413	102.345	77.3233	33.4873	17.6625	9.99315
		3.46667	57.315	53.5158	47.4948	27.0761	18.5813	17.6913	11.1474	6.73388		3.46667	125.302	116.265	89.4623	29.6658	12.4854	10.1239	7.69443	4.3589		3.46667	119.444	111.867	83.9243	26.1603	12.6442	11.0986	7.6655	4.82564		3.46667	50.1741	48.9038	48.6991	41.8754	27.339	21.8565	13.5125	6.36907		3.46667	116.477	116.712	105.121	78.7376	32.7857	16.6993	9.32626
		3.48333	64.7599	60.3887	52.1832	27.0468	17.8866	16.9489	10.6549	6.43007		3.48333	125.891	116.471	89.4109	28.5381	11.564	9.34308	7.11142	4.04356		3.48333	120.171	112.599	84.0778	25.1431	11.7451	10.278	7.04753	4.50797		3.48333	57.408	56.0958	55.2906	46.2812	27.945	21.379	12.9397	6.06761		3.48333	116.812	117.223	105.56	78.7202	31.7116	15.6544	8.6539
		3.5	71.5493	66.6533	56.4304	26.9119	17.1938	16.2248	10.1808	6.14208		3.5	123.991	114.4	87.6566	27.2288	10.7029	8.63233	6.5877	3.76622		3.5	118.412	111.047	82.5692	23.9911	10.9204	9.53809	6.48288	4.20269		3.5	64.2361	62.9268	61.3859	50.3726	28.448	20.8624	12.3733	5.77874		3.5	114.618	115.116	103.666	77.2367	30.3044	14.5509	7.96698
		3.51667	77.2896	71.927	59.9633	26.6502	16.5014	15.5227	9.72737	5.87187		3.51667	119.9	110.351	84.4455	25.7813	9.89951	7.98194	6.11426	3.52501		3.51667	114.486	107.48	79.6545	22.736	10.1579	8.87833	5.98669	3.92906		3.51667	70.2519	68.9797	66.6951	53.9101	28.7929	20.31	11.8241	5.50911		3.51667	110.324	110.817	99.7449	74.3882	28.6419	13.442	7.28251
		3.53333	81.7834	75.9977	62.61	26.2559	15.7927	14.8253	9.2846	5.61552		3.53333	114.041	104.716	80.0677	24.2448	9.15283	7.38497	5.68525	3.31319		3.53333	108.775	102.246	75.6144	21.4127	9.45134	8.28477	5.55417	3.69459		3.53333	75.1724	73.9367	71.1288	56.7662	28.9418	19.7196	11.293	5.25872		3.53333	104.394	104.829	94.2734	70.4257	26.8177	12.3816	6.63622
		3.55	85.1086	78.9218	64.3931	25.7388	15.0527	14.1093	8.83499	5.36142		3.55	106.867	97.9532	74.8499	22.6703	8.46494	6.83868	5.29443	3.12442		3.55	101.744	95.7766	70.7423	20.0593	8.79812	7.74552	5.17087	3.49595		3.55	78.9548	77.7069	74.7199	58.9524	28.8841	19.0818	10.7673	5.01819		3.55	97.2889	97.6469	87.7403	65.6935	24.9237	11.4008	6.05644
		3.56667	87.4321	80.8785	65.4498	25.1117	14.2829	13.3673	8.36888	5.09853		3.56667	98.7674	90.4875	69.1516	21.1144	7.84776	6.34288	4.9414	2.95294		3.56667	93.8942	88.531	65.3604	18.7143	8.19988	7.25411	4.82839	3.32281		3.56667	81.7057	80.3902	77.4546	60.508	28.6303	18.3892	10.2285	4.77435		3.56667	89.4664	89.7378	80.5793	60.5271	23.0361	10.5111	5.55165
		3.58333	88.813	81.9645	65.8823	24.3842	13.5064	12.617	7.89397	4.82597		3.58333	90.0292	82.619	63.292	19.6395	7.31367	5.90333	4.63008	2.79757		3.58333	85.6609	80.8814	59.7942	17.4244	7.66638	6.80811	4.5197	3.16881		3.58333	83.499	82.09	79.2193	61.425	28.1936	17.6452	9.67066	4.52005		3.58333	81.3733	81.5366	73.1615	55.2058	21.2151	9.71059	5.11513
		3.6	89.1492	82.1287	65.6897	23.5641	12.7544	11.8922	7.43226	4.55488		3.6	80.9174	74.5138	57.4782	18.2975	6.86582	5.5297	4.36611	2.66143		3.6	77.3197	73.0504	54.3042	16.2397	7.20955	6.41261	4.24011	3.02926		3.6	84.2967	82.817	79.8326	61.6255	27.5823	16.8645	9.10533	4.26038		3.6	73.38	73.4346	65.8159	49.9491	19.5039	8.9975	4.73691
		3.61667	88.2806	81.2335	64.786	22.6668	12.0484	11.2183	7.00403	4.2996		3.61667	71.771	66.3291	51.7732	17.1042	6.48233	5.22189	4.14648	2.55011		3.61667	68.9926	65.1566	49.0181	15.1926	6.83152	6.07667	3.99294	2.90142		3.61667	83.9723	82.475	79.2238	61.0341	26.8012	16.0704	8.55699	4.00892		3.61667	65.7078	65.7152	58.8235	44.9303	17.9307	8.36664	4.40751
		3.63333	86.209	79.2672	63.1502	21.7156	11.3938	10.6022	6.61644	4.06982		3.63333	62.9964	58.3215	46.1886	16.0268	6.12881	4.963	3.9541	2.46153		3.63333	60.7926	57.365	43.9357	14.2782	6.50955	5.80255	3.78367	2.78961		3.63333	82.4863	81.0135	77.4797	59.6752	25.8641	15.2829	8.04537	3.77669		3.63333	58.4094	58.4995	52.3687	40.2923	16.5129	7.81342	4.11904
		3.65	83.1126	76.3728	60.8684	20.7375	10.7868	10.0382	6.26429	3.86552		3.65	54.9755	50.8289	40.8073	15.0168	5.78086	4.72315	3.76728	2.38458		3.65	52.9424	49.9531	39.0479	13.4548	6.2073	5.57315	3.61579	2.6982		3.65	79.9434	78.5185	74.8025	57.6586	24.7964	14.5158	7.57671	3.56819		3.65	51.4848	51.7633	46.4927	36.121	15.2651	7.33695	3.8662
		3.66667	79.2643	72.7937	58.1068	19.7556	10.2229	9.51837	5.94036	3.68163		3.66667	47.9177	44.1537	35.8069	14.0507	5.43672	4.47901	3.57392	2.3043		3.66667	45.764	43.255	34.4303	12.6783	5.90164	5.35684	3.47614	2.62789		3.66667	76.5595	75.1877	71.4158	55.1429	23.6316	13.7766	7.1483	3.3805		3.66667	44.9964	45.4667	41.1157	32.4219	14.1889	6.93393	3.64843
		3.68333	74.9131	68.76	55.032	18.7865	9.69769	9.03722	5.63978	3.51396		3.68333	41.8436	38.4187	31.3879	13.1423	5.1168	4.22755	3.3792	2.21446		3.68333	39.538	37.4937	30.2505	11.9339	5.59353	5.12833	3.34118	2.56949		3.68333	72.57	71.2571	67.5306	52.2738	22.4078	13.0687	6.75503	3.20989		3.68333	39.0929	39.649	36.1516	29.1142	13.2583	6.59145	3.46523
		3.7	70.2748	64.4686	51.7851	17.8447	9.20795	8.58937	5.36019	3.3581		3.7	36.6563	33.5763	27.6387	12.3254	4.83848	3.98556	3.19863	2.12081		3.7	34.3491	32.688	26.6639	11.2415	5.3075	4.88438	3.19128	2.50836		3.7	68.197	66.9414	63.3523	49.1924	21.1623	12.3935	6.39234	3.05286		3.7	33.9345	34.4337	31.5953	26.0964	12.4196	6.28139	3.30995
		3.71667	65.5433	60.0966	48.4919	16.945	8.7556	8.17286	5.09974	3.21279		3.71667	32.2327	29.489	24.5116	11.611	4.60225	3.76896	3.04433	2.03507		3.71667	30.0908	28.7019	23.7016	10.6252	5.0613	4.64591	3.02575	2.43414		3.71667	63.65	62.4462	59.0626	46.0281	19.932	11.7515	6.0562	2.90599		3.71667	29.5701	29.9381	27.5287	23.3154	11.6176	5.97426	3.16894
		3.73333	60.8805	55.7909	45.2568	16.1044	8.34847	7.79493	4.86087	3.07988		3.73333	28.4609	26.0259	21.8832	10.9766	4.39463	3.5838	2.91806	1.967		3.73333	26.5713	25.3616	21.2716	10.0843	4.85515	4.43565	2.8615	2.34986		3.73333	59.1031	57.9454	54.8162	42.8957	18.7483	11.1485	5.74488	2.7681		3.73333	25.9338	26.1694	24.036	20.7845	10.8229	5.65365	3.02812
		3.75	56.4127	51.6712	42.1628	15.3305	7.99232	7.46456	4.64759	2.96191		3.75	25.2369	23.0758	19.6356	10.3843	4.19854	3.42267	2.81406	1.91671		3.75	23.6289	22.5366	19.2327	9.5911	4.67253	4.26212	2.71882	2.27027		3.75	54.6974	53.5826	50.7183	39.8871	17.6375	10.5966	5.46275	2.64056		3.75	22.8991	23.0412	21.1175	18.5543	10.0414	5.32172	2.88173
		3.76667	52.205	47.8026	39.2532	14.612	7.67875	7.17677	4.46136	2.86083		3.76667	22.4982	20.5477	17.6852	9.8055	4.00528	3.27638	2.72549	1.88009		3.76667	21.1498	20.1316	17.4741	9.11151	4.49617	4.11671	2.60661	2.20924		3.76667	50.5238	49.4561	46.819	37.0496	16.6102	10.1035	5.21431	2.52786		3.76667	20.3513	20.4309	18.6951	16.638	9.29883	4.99291	2.73407
		3.78333	48.2642	44.1947	36.5307	13.9209	7.3807	6.90997	4.29329	2.77099		3.78333	20.2159	18.3945	15.966	9.22865	3.81114	3.14102	2.64853	1.85421		3.78333	19.052	18.0804	15.9253	8.62655	4.31843	3.98595	2.52107	2.17066		3.78333	46.6163	45.6061	43.1219	34.3832	15.6575	9.66005	4.99624	2.4302		3.78333	18.1995	18.2398	16.6651	15.0042	8.61191	4.67914	2.5953
		3.8	44.5632	40.8167	33.9661	13.2332	7.07406	6.63722	4.12942	2.6829		3.8	18.3459	16.5987	14.4439	8.65345	3.61817	3.01534	2.58047	1.83673		3.8	17.2889	16.3486	14.5421	8.13065	4.13865	3.86124	2.453	2.1481		3.8	42.9625	42.0175	39.6296	31.8622	14.7516	9.24198	4.79449	2.3431		3.8	16.3703	16.3883	14.9472	13.5969	7.98096	4.38529	2.47353
		3.81667	41.1007	37.6533	31.5398	12.5463	6.75062	6.34718	3.9598	2.58964		3.81667	16.7907	15.124	13.1143	8.09125	3.43447	2.89864	2.52187	1.82862		3.81667	15.8317	14.913	13.3102	7.62987	3.96189	3.73995	2.3946	2.13502		3.81667	39.548	38.663	36.3677	29.4796	13.8732	8.8246	4.59253	2.2594		3.81667	14.8234	14.812	13.481	12.3703	7.39834	4.11127	2.37069
		3.83333	37.904	34.7198	29.2582	11.8766	6.42416	6.0505	3.78548	2.49374		3.83333	15.407	13.8852	11.9756	7.56058	3.26914	2.79434	2.47646	1.8295		3.83333	14.6446	13.7294	12.2323	7.13925	3.79744	3.62501	2.34343	2.12662		3.83333	36.3844	35.5416	33.3731	27.2529	13.0207	8.40155	4.38404	2.17493		3.83333	13.5392	13.4772	12.2207	11.2921	6.85996	3.85883	2.28642
		3.85	35.0097	32.0463	27.1456	11.2494	6.11742	5.77179	3.6177	2.40478		3.85	14.0905	12.7654	10.9942	7.07747	3.12803	2.70851	2.44922	1.84102		3.85	13.6512	12.7111	11.3065	6.68056	3.65535	3.52374	2.30095	2.12388		3.85	33.499	32.6745	30.68	25.2146	12.2126	7.98534	4.17613	2.09065		3.85	12.4929	12.3672	11.1462	10.3385	6.36563	3.62885	2.21991
		3.86667	32.4355	29.656	25.2293	10.6757	5.8434	5.52804	3.46897	2.33173		3.86667	12.8244	11.6875	10.105	6.64349	3.00742	2.64474	2.43896	1.86612		3.86667	12.7506	11.7646	10.4992	6.26962	3.53982	3.44542	2.27234	2.12877		3.86667	30.9205	30.0947	28.2895	23.3869	11.4703	7.59901	3.98286	2.01126		3.86667	11.6232	11.459	10.2509	9.50113	5.91709	3.42367	2.17109
		3.88333	30.1605	27.535	23.5119	10.1561	5.60492	5.32159	3.34397	2.27646		3.88333	11.67	10.6524	9.25235	6.24339	2.90049	2.60196	2.44228	1.9047		3.88333	11.8738	10.8463	9.75616	5.90487	3.44461	3.39444	2.26286	2.14322		3.88333	28.6449	27.8094	26.1841	21.766	10.8014	7.25223	3.81158	1.94124		3.88333	10.8397	10.6964	9.52022	8.78472	5.52188	3.24701	2.14062
		3.9	28.1613	25.6644	21.9857	9.6824	5.39662	5.14454	3.24085	2.23505		3.9	10.6952	9.71844	8.4294	5.86605	2.80596	2.57306	2.45342	1.95294		3.9	11.0195	9.98132	9.03897	5.57177	3.36013	3.36671	2.27458	2.17086		3.9	26.6516	25.808	24.3415	20.3359	10.2024	6.94374	3.66226	1.88304		3.9	10.0711	10.0002	8.90859	8.19127	5.18897	3.1058	2.12987
		3.91667	26.4119	24.0228	20.6383	9.2491	5.21351	4.98976	3.15569	2.20429		3.91667	9.91049	8.94051	7.67803	5.51488	2.72959	2.5547	2.4709	2.0046		3.91667	10.2451	9.2363	8.3544	5.26073	3.28464	3.3545	2.30281	2.2149		3.91667	24.9119	24.065	22.7325	19.0745	9.66303	6.6663	3.53199	1.83665		3.91667	9.30392	9.31656	8.35166	7.70289	4.92451	3.00385	2.13974
		3.93333	24.8854	22.5896	19.4535	8.85389	5.0517	4.85402	3.08489	2.18398		3.93333	9.27993	8.3242	7.04883	5.20873	2.68242	2.54767	2.49971	2.05811		3.93333	9.60663	8.64753	7.74795	4.97889	3.22615	3.35098	2.3404	2.27222		3.93333	23.3951	22.5503	21.3223	17.9605	9.17621	6.41473	3.42027	1.80169		3.93333	8.58176	8.64283	7.8043	7.27574	4.72012	2.93734	2.16894
		3.95	23.5474	21.3351	18.4074	8.49471	4.90951	4.73878	3.02806	2.17382		3.95	8.75649	7.83856	6.55791	4.96995	2.66983	2.56202	2.54443	2.1169		3.95	9.11523	8.20457	7.2628	4.74784	3.19871	3.3585	2.38376	2.33629		3.95	22.0631	21.2278	20.0734	16.968	8.73578	6.18661	3.3271	1.77718		3.95	7.95998	8.02496	7.26572	6.86969	4.55586	2.89457	2.21454
		3.96667	22.3652	20.2271	17.4752	8.17947	4.79115	4.6465	2.98587	2.17724		3.96667	8.31274	7.44832	6.18575	4.80433	2.69151	2.6006	2.60859	2.18682		3.96667	8.7413	7.8657	6.90606	4.58495	3.21189	3.38546	2.43445	2.40054		3.96667	20.8771	20.0569	18.9749	16.0802	8.33881	5.98251	3.2524	1.76448		3.96667	7.46379	7.50875	6.77442	6.47183	4.41182	2.86273	2.2706
		3.98333	21.346	19.2654	16.6564	7.9201	4.70385	4.58429	2.96351	2.1954		3.98333	7.93432	7.13045	5.90108	4.70277	2.73916	2.663	2.69053	2.27061		3.98333	8.44365	7.59529	6.65205	4.48934	3.2615	3.43868	2.49909	2.46617		3.98333	19.8281	19.024	18.043	15.3073	7.99272	5.80643	3.19556	1.76409		3.98333	7.07922	7.10885	6.37051	6.10269	4.28164	2.83959	2.33427
		4	20.5164	18.472	15.9751	7.72332	4.65375	4.55704	2.96487	2.23124		4	7.61108	6.86815	5.68086	4.64896	2.80635	2.74347	2.78691	2.36671		4	8.19697	7.37468	6.46856	4.44442	3.33679	3.51671	2.58142	2.53834		4	18.9372	18.1468	17.2884	14.6655	7.7062	5.66649	3.15992	1.77864		4	6.77804	6.80924	6.06885	5.79576	4.17276	2.83012	2.40409
		4.01667	19.8839	17.8568	15.4455	7.57781	4.63695	4.56769	2.99241	2.29052		4.01667	7.34858	6.65164	5.51338	4.63148	2.88985	2.8381	2.89609	2.47306		4.01667	7.98954	7.19441	6.33389	4.43349	3.42742	3.61397	2.68122	2.62349		4.01667	18.2174	17.4394	16.6767	14.1521	7.48071	5.56639	3.14888	1.81058		4.01667	6.53927	6.58795	5.86016	5.57164	4.10088	2.84613	2.48524
		4.03333	19.3933	17.3774	15.0408	7.45916	4.64349	4.61105	3.04436	2.37714		4.03333	7.16333	6.4908	5.39532	4.64564	2.99229	2.94952	3.02158	2.59405		4.03333	7.82382	7.05613	6.23946	4.44774	3.52869	3.72696	2.79841	2.72896		4.03333	17.6398	16.8788	16.1246	13.7213	7.30141	5.50194	3.16284	1.85999		4.03333	6.35744	6.43795	5.73467	5.43726	4.08223	2.89779	2.58896
		4.05	18.9422	16.9423	14.6909	7.35096	4.66927	4.68497	3.122	2.49658		4.05	7.07543	6.4118	5.34161	4.70101	3.12783	3.09142	3.17861	2.746		4.05	7.72206	6.97507	6.1919	4.49218	3.64929	3.8626	2.94206	2.86666		4.05	17.124	16.3915	15.5582	13.3093	7.14457	5.46112	3.20064	1.92747		4.05	6.2464	6.37223	5.70108	5.39762	4.13799	3.00268	2.73808
		4.06667	18.4585	16.481	14.3342	7.26336	4.72367	4.79679	3.23401	2.65869		4.06667	7.10327	6.4491	5.38682	4.82533	3.32442	3.29102	3.39883	2.96046		4.06667	7.72597	6.9823	6.21836	4.58905	3.81326	4.04425	3.13571	3.06089		4.06667	16.5987	15.9017	14.9664	12.8844	7.00004	5.43895	3.26226	2.01839		4.06667	6.24279	6.4234	5.78643	5.47545	4.29951	3.19145	2.9663
		4.08333	17.9508	15.9934	13.9658	7.23084	4.83285	4.96671	3.39827	2.8788		4.08333	7.26713	6.63377	5.57735	5.06361	3.62832	3.58927	3.72851	3.27921		4.08333	7.88447	7.11589	6.36231	4.77811	4.06384	4.30909	3.42048	3.35074		4.08333	16.052	15.3876	14.41	12.4681	6.88276	5.44471	3.35796	2.14398		4.08333	6.40129	6.64107	6.03262	5.70699	4.60918	3.50619	3.32021
		4.1	17.5007	15.5546	13.6433	7.2909	5.0223	5.21652	3.63401	3.17353		4.1	7.59829	6.99217	5.95625	5.47093	4.09297	4.03595	4.22168	3.74923		4.1	8.2372	7.41189	6.67569	5.11346	4.45623	4.70684	3.84597	3.7817		4.1	15.5423	14.8956	13.9753	12.1291	6.82856	5.50389	3.50845	2.32151		4.1	6.77658	7.07399	6.48379	6.13424	5.10527	3.99213	3.84433
		4.11667	17.1965	15.2515	13.4413	7.46014	5.30521	5.55656	3.95306	3.55429		4.11667	8.13139	7.5452	6.54805	6.09212	4.76699	4.67911	4.92461	4.40899		4.11667	8.80351	7.89968	7.19854	5.64335	5.04304	5.28526	4.45476	4.39332		4.11667	15.151	14.5081	13.7115	11.9251	6.87153	5.64491	3.73706	2.56839		4.11667	7.39846	7.75113	7.16582	6.78414	5.80899	4.67904	4.56855
		4.13333	17.0689	15.1199	13.3958	7.73094	5.67865	5.97999	4.35618	4.02197		4.13333	8.88383	8.30076	7.3499	6.94583	5.6668	5.54571	5.8582	5.27716		4.13333	9.57597	8.59226	7.94141	6.39403	5.85544	6.07589	5.26804	5.20162		4.13333	14.9234	14.2771	13.617	11.8777	7.02758	5.88368	4.05835	2.89671		4.13333	8.25724	8.66324	8.07158	7.6567	6.71426	5.5684	5.49316
		4.15	17.0938	15.1428	13.4961	8.08396	6.12885	6.47081	4.83519	4.56679		4.15	9.83286	9.24197	8.33116	8.00677	6.76455	6.62413	6.99922	6.34239		4.15	10.5184	9.47517	8.88028	7.35155	6.88025	7.07735	6.27878	6.19166		4.15	14.858	14.2092	13.6619	11.9728	7.29272	6.22313	4.47534	3.31175		4.15	9.30344	9.76236	9.15752	8.71578	7.78233	6.62641	6.58446
		4.16667	17.2299	15.2816	13.7088	8.50379	6.64428	7.01339	5.37874	5.17314		4.16667	10.9154	10.32	9.43809	9.21058	7.99278	7.8548	8.28144	7.55431		4.16667	11.5748	10.5053	9.95606	8.46288	8.05945	8.24913	7.449	7.31998		4.16667	14.9271	14.2755	13.8177	12.1845	7.65346	6.65643	4.98052	3.80999		4.16667	10.4609	10.9688	10.353	9.89879	8.95684	7.79692	7.78056
		4.18333	17.4542	15.5137	14.0107	8.98133	7.21742	7.60128	5.97806	5.82421		4.18333	12.0509	11.4657	10.6058	10.4741	9.26719	9.15177	9.61152	8.83194		4.18333	12.675	11.6155	11.0946	9.64969	9.30701	9.51036	8.71472	8.52642		4.18333	15.1084	14.4501	14.0636	12.4916	8.09623	7.17245	5.56226	4.38196		4.18333	11.6532	12.1999	11.5746	11.1295	10.1757	9.01752	9.01542
		4.2	17.7624	15.8314	14.3949	9.51863	7.84974	8.2379	6.62972	6.51005		4.2	13.1746	12.6114	11.7719	11.7208	10.5149	10.427	10.9032	10.0866		4.2	13.7581	12.7368	12.2264	10.8327	10.5404	10.7702	9.99597	9.74166		4.2	15.3871	14.7162	14.3868	12.8793	8.61127	7.75995	6.20913	5.01517		4.2	12.8183	13.3906	12.7513	12.3405	11.3863	10.2344	10.2363
		4.21667	18.1662	16.2423	14.8683	10.1276	8.5475	8.93702	7.33567	7.229		4.21667	14.2524	13.713	12.892	12.9035	11.6924	11.6221	12.1041	11.2523		4.21667	14.7884	13.8187	13.3036	11.957	11.7051	11.9569	11.2203	10.9003		4.21667	15.7594	15.0679	14.7914	13.3443	9.19535	8.41053	6.91451	5.69837		4.21667	13.9205	14.5046	13.8409	13.481	12.5528	11.4084	11.4147
		4.23333	18.6956	16.766	15.4507	10.8308	9.3307	9.7211	8.10726	7.98925		4.23333	15.2781	14.7554	13.9488	14.009	12.7871	12.7185	13.2019	12.3021		4.23333	15.7604	14.8392	14.3087	13.0013	12.7838	13.0393	12.3437	11.954		4.23333	16.2358	15.5151	15.2997	13.8993	9.85258	9.12596	7.67828	6.42386		4.23333	14.9488	15.5391	14.8352	14.5298	13.656	12.5172	12.5419
		4.25	19.3915	17.433	16.1711	11.661	10.2311	10.6277	8.97093	8.81484		4.25	16.2628	15.7427	14.9476	15.0473	13.8104	13.728	14.2135	13.245		4.25	16.6904	15.8017	15.251	13.9729	13.7891	14.0286	13.3602	12.8827		4.25	16.8393	16.0845	15.947	14.5729	10.603	9.9202	8.51294	7.193		4.25	15.9108	16.5105	15.7482	15.4901	14.6916	13.5532	13.6145
		4.26667	20.2916	18.2742	17.06	12.6507	11.2859	11.6976	9.96438	9.74345		4.26667	17.2213	16.6859	15.9037	16.0355	14.7822	14.674	15.1638	14.1073		4.26667	17.5999	16.7211	16.1487	14.8945	14.7442	14.9562	14.2925	13.6987		4.26667	17.6038	16.8104	16.7635	15.3994	11.481	10.8274	9.44859	8.02425		4.26667	16.8221	17.4398	16.603	16.3805	15.6642	14.52	14.6293
		4.28333	21.4059	19.3027	18.1361	13.8139	12.5176	12.9566	11.1217	10.8166		4.28333	18.1603	17.5894	16.8274	16.9865	15.7144	15.5734	16.0691	14.9101		4.28333	18.5016	17.6096	17.0188	15.7854	15.668	15.8466	15.1684	14.4299		4.28333	18.5508	17.7185	17.7568	16.4028	12.524	11.8888	10.5258	8.95003		4.28333	17.6925	18.3384	17.4124	17.2165	16.5803	15.4249	15.5811
		4.3	22.7054	20.4978	19.3894	15.1362	13.9175	14.3984	12.4486	12.0524		4.3	19.0724	18.443	17.7112	17.896	16.6001	16.427	16.9272	15.6582		4.3	19.3886	18.4638	17.8636	16.6497	16.5616	16.7038	16.0021	15.0992		4.3	19.6772	18.809	18.9083	17.5822	13.7491	13.1345	11.7767	10.0019		4.3	18.5153	19.1988	18.1715	18.0001	17.4368	16.268	16.4623
		4.31667	24.1291	21.8074	20.7756	16.5756	15.4478	15.9818	13.9141	13.4324		4.31667	19.9358	19.2235	18.5252	18.7386	17.4071	17.2101	17.7118	16.337		4.31667	20.2309	19.2594	18.6582	17.4707	17.403	17.5085	16.7825	15.7058		4.31667	20.946	20.0499	20.1847	18.9079	15.1397	14.5578	13.1967	11.1876		4.31667	19.2624	19.9893	18.8568	18.7111	18.2101	17.0294	17.2543
		4.33333	25.6074	23.1685	22.2288	18.0735	17.0496	17.6429	15.4617	14.9039		4.33333	20.7088	19.8935	19.2239	19.4638	18.0884	17.8794	18.3747	16.9106		4.33333	20.9803	19.9586	19.3588	18.2038	18.1471	18.2204	17.4749	16.2276		4.33333	22.3042	21.3879	21.5471	20.3356	16.6504	16.1172	14.7482	12.4821		4.33333	19.8856	20.6587	19.4287	19.3103	18.8572	17.6727	17.9218
		4.35	27.073	24.5165	23.6759	19.5657	18.6551	19.3107	17.0206	16.3959		4.35	21.3294	20.4061	19.7578	20.012	18.5949	18.379	18.8583	17.3323		4.35	21.5788	20.5133	19.9052	18.7885	18.7349	18.7873	18.0262	16.6248		4.35	23.6932	22.7629	22.9487	21.8113	18.2183	17.7453	16.3651	13.8354		4.35	20.3226	21.1445	19.8368	19.7477	19.3249	18.1488	18.416
		4.36667	28.459	25.7885	25.0462	20.9853	20.1929	20.9129	18.5253	17.8393		4.36667	21.7186	20.702	20.0775	20.325	18.8871	18.6551	19.1123	17.5512		4.36667	21.9633	20.8669	20.2403	19.1603	19.1092	19.1489	18.3754	16.8532		4.36667	25.0548	24.1146	24.3309	23.2777	19.7788	19.37	17.9762	15.1879		4.36667	20.5135	21.3835	20.0281	19.9739	19.5609	18.4091	18.685
		4.38333	29.6923	26.9191	26.273	22.2623	21.5875	22.3752	19.9089	19.1717		4.38333	21.7998	20.7212	20.1383	20.3618	18.9281	18.6696	19.1008	17.5272		4.38333	22.0717	20.9614	20.3153	19.269	19.2209	19.2529	18.4671	16.873		4.38333	26.3251	25.377	25.6223	24.6696	21.2647	20.9228	19.5118	16.4841		4.38333	20.4133	21.3253	19.9555	19.9475	19.5284	18.4156	18.6882
		4.4	30.6965	27.8407	27.2898	23.3305	22.7677	23.626	21.1088	20.333		4.4	21.5273	20.4231	19.902	20.0987	18.689	18.4026	18.8071	17.2407		4.4	21.8525	20.7488	20.0977	19.0815	19.0374	19.065	18.2647	16.6547		4.4	27.4324	26.4799	26.7479	25.9119	22.6059	22.3355	20.9031	17.668		4.4	19.9997	20.9438	19.5902	19.6404	19.2106	18.1483	18.4091
		4.41667	31.4092	28.4974	28.0409	24.1378	23.679	24.604	22.0685	21.2693		4.41667	20.8995	19.8029	19.3532	19.5332	18.1512	17.8537	18.2318	16.6945		4.41667	21.2846	20.2114	19.5752	18.5884	18.5461	18.5757	17.7602	16.1864		4.41667	28.3063	27.3554	27.6426	26.9334	23.7342	23.5394	22.0842	18.6838		4.41667	19.2792	20.2407	18.9302	19.044	18.6076	17.6035	17.8539
		4.43333	31.7918	28.8555	28.488	24.6497	24.2855	25.2673	22.7463	21.9375		4.43333	19.9588	18.897	18.5085	18.6845	17.3256	17.0428	17.3937	15.9151		4.43333	20.3895	19.3714	18.7628	17.8062	17.7621	17.8023	16.9725	15.4783		4.43333	28.8928	27.9507	28.2565	27.6742	24.5928	24.4725	22.9986	19.4822		4.43333	18.286	19.2489	18.0024	18.1736	17.7373	16.7949	17.0454
		4.45	31.8311	28.9	28.6152	24.8503	24.5685	25.5919	23.1179	22.3128		4.45	18.7722	17.7674	17.4191	17.5948	16.2592	16.0099	16.3339	14.9443		4.45	19.2266	18.2831	17.7059	16.7785	16.7293	16.7879	15.9486	14.563		4.45	29.1601	28.2364	28.5548	28.0953	25.141	25.091	23.6093	20.0275		4.45	17.0752	18.0265	16.86	17.071	16.6338	15.7527	16.0156
		4.46667	31.534	28.6344	28.4254	24.7306	24.5179	25.5648	23.1677	22.384		4.46667	17.4114	16.4833	16.1569	16.3285	15.0233	14.8132	15.1145	13.8375		4.46667	17.8769	17.0191	16.4722	15.5695	15.5135	15.5964	14.7538	13.4944		4.46667	29.0996	28.2013	28.5194	28.1782	25.3559	25.3701	23.8945	20.3002		4.46667	15.718	16.6496	15.5717	15.8004	15.3535	14.5296	14.8095
		4.48333	30.9236	28.0768	27.9355	24.2986	24.1381	25.1864	22.8954	22.1511		4.48333	15.9493	15.1109	14.7963	14.9605	13.6971	13.5234	13.8092	12.6552		4.48333	16.4184	15.6507	15.1382	14.2521	14.189	14.2997	13.4602	12.3373		4.48333	28.7216	27.8515	28.1507	27.9217	25.2268	25.3018	23.8442	20.2914		4.48333	14.2904	15.1952	14.2097	14.4385	13.9703	13.1982	13.4881
		4.5	30.0335	27.2595	27.1759	23.5778	23.4533	24.4799	22.3164	21.6268		4.5	14.4545	13.7099	13.4048	13.561	12.3474	12.207	12.4855	11.4551		4.5	14.9215	14.2433	13.7729	12.8968	12.8264	12.9675	12.1385	11.1575		4.5	28.0469	27.2072	27.465	27.3415	24.7628	24.8953	23.4618	20.0015		4.5	12.8609	13.7346	12.8414	13.0576	12.5647	11.8391	12.1237
		4.51667	28.8998	26.2189	26.1822	22.617	22.5164	23.4982	21.4721	20.8432		4.51667	12.9959	12.3392	12.0357	12.1867	11.0269	10.9192	11.1977	10.2862		4.51667	13.4459	12.8552	12.4296	11.5583	11.4837	11.6574	10.8467	10.0087		4.51667	27.1038	26.2952	26.4953	26.4671	23.9914	24.1749	22.7692	19.4435		4.51667	11.4822	12.3217	11.5209	11.7179	11.2076	10.5224	10.7891
		4.53333	27.5598	24.9931	24.9953	21.4809	21.4007	22.3185	20.4313	19.8551		4.53333	11.6251	11.0526	10.7341	10.88	9.77363	9.69952	9.98203	9.18321		4.53333	12.0491	11.5419	11.1516	10.2813	10.204	10.4114	9.62614	8.93033		4.53333	25.9276	25.1504	25.2938	25.3454	22.9644	23.1868	21.8139	18.6537		4.53333	10.1905	10.9962	10.2873	10.4627	9.94649	9.29467	9.53944
		4.55	26.0599	23.6251	23.6622	20.2403	20.1794	21.0238	19.2686	18.7313		4.55	10.3622	9.88582	9.53946	9.67376	8.62266	8.57598	8.86221	8.16886		4.55	10.7792	10.3473	9.97198	9.09598	9.02029	9.25938	8.50241	7.94478		4.55	24.5687	23.8208	23.9293	24.0406	21.7522	21.9987	20.6672	17.6913		4.55	9.01027	9.78248	9.1625	9.31773	8.80508	8.17905	8.40556
		4.56667	24.4605	22.1688	22.2382	18.956	18.91	19.68	18.0502	17.5403		4.56667	9.19526	8.84168	8.47754	8.59701	7.59942	7.56944	7.85957	7.25772		4.56667	9.66093	9.28982	8.921	8.02919	7.95847	8.21885	7.48894	7.06236		4.56667	23.0936	22.3686	22.4767	22.6279	20.4333	20.688	19.4066	16.6263		4.56667	7.95842	8.69732	8.15547	8.29488	7.79131	7.18432	7.39814
		4.58333	22.8304	20.6839	20.7839	17.6704	17.631	18.3311	16.8198	16.3338		4.58333	8.10532	7.89471	7.55166	7.66703	6.71328	6.69435	6.98848	6.46085		4.58333	8.68417	8.35349	8.01202	7.0997	7.03464	7.30382	6.5906	6.28443		4.58333	21.575	20.8657	21.0021	21.1782	19.0765	19.3305	18.1024	15.5235		4.58333	7.04347	7.74869	7.271	7.39478	6.90322	6.31244	6.51669
		4.6	21.2332	19.2285	19.3541	16.415	16.3709	17.0056	15.6055	15.1478		4.6	7.09321	7.01942	6.73877	6.87796	5.94844	5.95284	6.25088	5.78321		4.6	7.80937	7.5031	7.23379	6.31308	6.24949	6.52286	5.81433	5.60855		4.6	20.076	19.3788	19.556	19.7461	17.7318	17.9833	16.8028	14.4275		4.6	6.25881	6.93727	6.5125	6.6151	6.13379	5.56069	5.75702
		4.61667	19.7159	17.8451	17.9904	15.2145	15.1554	15.7284	14.4307	14.0061		4.61667	6.18579	6.21551	6.00713	6.19837	5.27149	5.32745	5.62539	5.21925		4.61667	7.00312	6.7156	6.55079	5.65253	5.57859	5.87384	5.16491	5.03658		4.61667	18.6393	17.9527	18.167	18.365	16.4296	16.6824	15.5414	13.3636		4.61667	5.57795	6.24772	5.87705	5.95416	5.47842	4.92338	5.11083
		4.63333	18.3052	16.5588	16.7159	14.0907	14.0067	14.5237	13.3178	12.929		4.63333	5.41332	5.50555	5.3419	5.59271	4.66026	4.78858	5.08193	4.74991		4.63333	6.25986	5.99871	5.93106	5.08339	4.9908	5.33878	4.6407	4.57183		4.63333	17.2864	16.6103	16.8536	17.0543	15.1888	15.4475	14.3386	12.3433		4.63333	4.97453	5.65475	5.35264	5.41031	4.93506	4.39535	4.57245
		4.65	17.012	15.3799	15.5439	13.0566	12.9434	13.4096	12.2859	11.9321		4.65	4.78686	4.91727	4.75577	5.04749	4.11944	4.31534	4.60332	4.35264		4.65	5.60869	5.38474	5.36944	4.57919	4.47136	4.888	4.22605	4.21402		4.65	16.0268	15.3604	15.6269	15.8279	14.0244	14.2894	13.2119	11.378		4.65	4.43517	5.13619	4.91602	4.97545	4.50401	3.97309	4.14062
		4.66667	15.8347	14.3094	14.4796	12.1193	11.9742	12.3953	11.3453	11.0254		4.66667	4.29535	4.45721	4.27637	4.57884	3.67598	3.90753	4.19814	4.02013		4.66667	5.08124	4.90027	4.89297	4.13973	4.03025	4.50147	3.89665	3.95269		4.66667	14.8646	14.2072	14.4967	14.6957	12.9485	13.2157	12.1715	10.4791		4.66667	3.96584	4.68492	4.55	4.63414	4.18008	3.65082	3.81493
		4.68333	14.7663	13.3429	13.5216	11.2782	11.1038	11.4852	10.5008	10.2128		4.68333	3.91645	4.11287	3.92295	4.21722	3.35371	3.58585	3.89101	3.7629		4.68333	4.68691	4.54627	4.5337	3.79169	3.69509	4.18321	3.63562	3.7689		4.68333	13.8015	13.1549	13.4672	13.6659	11.9707	12.2346	11.225	9.65862		4.68333	3.58127	4.30826	4.25059	4.3693	3.9503	3.4182	3.5912
		4.7	13.7968	12.4729	12.6653	10.5351	10.3375	10.6848	9.75501	9.49755		4.7	3.63149	3.86346	3.69278	3.97992	3.15772	3.37101	3.70127	3.60069		4.7	4.40771	4.30271	4.30616	3.56073	3.48552	3.95675	3.44265	3.64761		4.7	12.8373	12.2038	12.5444	12.7421	11.0965	11.3533	10.3764	8.92522		4.7	3.28761	4.01793	4.02617	4.17183	3.79805	3.26029	3.45702
		4.71667	12.9257	11.6956	11.9076	9.89764	9.68412	10.0027	9.11517	8.88622		4.71667	3.42211	3.69109	3.56592	3.86058	3.07246	3.26749	3.62607	3.54249		4.71667	4.21464	4.14324	4.19541	3.45135	3.39783	3.84063	3.3321	3.58785		4.71667	11.9733	11.3523	11.7397	11.9328	10.332	10.5779	9.63169	8.28558		4.71667	3.07746	3.81344	3.88584	4.04244	3.71094	3.16606	3.39491
		4.73333	12.1652	11.0179	11.2552	9.36883	9.14525	9.44093	8.58665	8.38515		4.73333	3.27182	3.58133	3.51866	3.83509	3.07217	3.25938	3.64424	3.57989		4.73333	4.08398	4.04578	4.17198	3.44384	3.40798	3.83135	3.31433	3.59732		4.73333	11.2157	10.6062	11.0613	11.2486	9.68539	9.9204	9.00034	7.74749		4.73333	2.93263	3.68151	3.8251	3.98287	3.67979	3.12807	3.38866
		4.75	11.519	10.4397	10.7119	8.93494	8.70736	8.98546	8.16311	7.99121		4.75	3.16479	3.51619	3.5291	3.87464	3.13037	3.31778	3.7251	3.68722		4.75	3.99745	3.99158	4.2046	3.50477	3.48484	3.90069	3.37888	3.67603		4.75	10.5684	9.96938	10.4978	10.6876	9.15629	9.38456	8.48765	7.3136		4.75	2.83371	3.60084	3.8251	3.9856	3.69795	3.14271	3.42616
		4.76667	10.9674	9.94389	10.2661	8.56277	8.33802	8.6047	7.82063	7.68486		4.76667	3.08979	3.47898	3.57295	3.9515	3.22002	3.41143	3.83779	3.83292		4.76667	3.9373	3.96365	4.26641	3.60184	3.59587	4.01134	3.49655	3.80513		4.76667	10.0167	9.43306	10.0134	10.2258	8.72748	8.95829	8.08267	6.97454		4.76667	2.76076	3.54938	3.85772	4.03052	3.74922	3.19574	3.4915
		4.78333	10.462	9.49242	9.87838	8.2198	8.00423	8.26241	7.52571	7.433		4.78333	3.03559	3.45594	3.62803	4.03539	3.31406	3.50899	3.95078	3.98272		4.78333	3.88818	3.94666	4.33096	3.70302	3.71121	4.12852	3.62615	3.94927		4.78333	9.52474	8.96372	9.56733	9.82377	8.36488	8.61034	7.7565	6.70745		4.78333	2.69679	3.50768	3.89551	4.08883	3.80938	3.26215	3.56347
		4.8	9.96014	9.04926	9.50709	7.88895	7.68754	7.93878	7.25188	7.20732		4.8	2.98305	3.42908	3.67266	4.09837	3.38877	3.58302	4.03564	4.10304		4.8	3.8371	3.92869	4.37608	3.77948	3.80183	4.22149	3.73064	4.07017		4.8	9.0556	8.52319	9.13667	9.4479	8.03783	8.30399	7.4731	6.48538		4.8	2.62892	3.45768	3.9126	4.13111	3.84981	3.31186	3.61483
		4.81667	9.44989	8.60258	9.12633	7.57146	7.38578	7.63068	6.98753	6.99306		4.81667	2.90922	3.37947	3.6878	4.12162	3.42373	3.61192	4.07109	4.16729		4.81667	3.77216	3.89314	4.38448	3.80917	3.84636	4.26427	3.78073	4.13629		4.81667	8.59075	8.08628	8.72183	9.08452	7.72983	8.01522	7.20884	6.28743		4.81667	2.54816	3.38756	3.88926	4.13277	3.84639	3.31801	3.62079
		4.83333	8.95018	8.16361	8.73639	7.2742	7.10453	7.34347	6.73509	6.78583		4.83333	2.7937	3.28856	3.65479	4.08988	3.40127	3.58331	4.04209	4.16104		4.83333	3.67792	3.8197	4.34366	3.78016	3.82976	4.24102	3.75906	4.12916		4.83333	8.13499	7.65522	8.33696	8.7393	7.4393	7.73544	6.95464	6.10247		4.83333	2.44933	3.2901	3.81465	4.0776	3.7834	3.2641	3.56445
		4.85	8.48905	7.75248	8.35446	6.9952	6.83969	7.0754	6.49495	6.58447		4.85	2.63139	3.14764	3.55791	3.99554	3.30664	3.49054	3.94346	4.08048		4.85	3.53945	3.69207	4.24297	3.68827	3.74412	4.14903	3.66208	4.04293		4.85	7.70735	7.24487	7.98599	8.41733	7.16655	7.46884	6.71158	5.92425		4.85	2.3259	3.16276	3.68994	3.96119	3.65606	3.14584	3.4413
		4.86667	8.0745	7.37641	7.99186	6.72537	6.58246	6.8172	6.26204	6.38251		4.86667	2.43549	2.96424	3.39239	3.8346	3.13652	3.33282	3.77597	3.92911		4.86667	3.35224	3.50847	4.07598	3.53192	3.58484	3.99161	3.49724	3.88619		4.86667	7.31585	6.86606	7.6603	8.11381	6.90541	7.21415	6.4773	5.74339		4.86667	2.17375	3.00602	3.52461	3.79156	3.4711	2.97113	3.25732
		4.88333	7.69881	7.03158	7.65045	6.45848	6.32406	6.55783	6.02962	6.16894		4.88333	2.22875	2.7574	3.17012	3.6139	2.90352	3.11681	3.54883	3.71534		4.88333	3.12861	3.28621	3.84707	3.31454	3.35808	3.77843	3.28103	3.67613		4.88333	6.95862	6.51665	7.34741	7.81743	6.64536	6.96464	6.2439	5.55042		4.88333	1.99484	2.82281	3.32705	3.58414	3.24649	2.756	3.02831
		4.9	7.35067	6.71225	7.32614	6.1952	6.06146	6.29337	5.7929	5.93964		4.9	2.03119	2.55037	2.91621	3.35296	2.63291	2.86017	3.28154	3.45255		4.9	2.8958	3.05378	3.57686	3.05106	3.08201	3.5211	3.02878	3.43424		4.9	6.62816	6.19077	7.04107	7.52123	6.38012	6.71278	6.00445	5.34183		4.9	1.80148	2.62252	3.10606	3.35494	3.00469	2.52211	2.77802
		4.91667	7.02811	6.41742	7.0192	5.93797	5.79701	6.02472	5.55257	5.69638		4.91667	1.85561	2.35965	2.65918	3.08089	2.35664	2.58878	3	3.16407		4.91667	2.68095	2.8366	3.29717	2.76571	2.78572	3.238	2.75574	3.17799		4.91667	6.32181	5.88589	6.7396	7.22514	6.10952	6.45477	5.75708	5.11956		4.91667	1.6133	2.4192	2.87266	3.11558	2.76367	2.28607	2.529
		4.93333	6.73319	6.1476	6.72994	5.69002	5.53422	5.75568	5.3097	5.44638		4.93333	1.7059	2.19471	2.42344	2.82406	2.09883	2.33106	2.73076	2.87745		4.93333	2.4998	2.64939	3.0377	2.48866	2.50144	2.9544	2.47878	2.92056		4.93333	6.03929	5.60405	6.44487	6.93276	5.83754	6.19266	5.50425	4.88997		4.93333	1.44953	2.22994	2.64131	2.87623	2.5335	2.05844	2.29618
		4.95	6.46434	5.90092	6.45915	5.45809	5.28422	5.49581	5.07073	5.19843		4.95	1.58237	2.05867	2.21992	2.59877	1.87315	2.10626	2.49248	2.61827		4.95	2.35556	2.4946	2.8169	2.24218	2.24968	2.6963	2.21687	2.6734		4.95	5.77933	5.34438	6.1648	6.64936	5.5685	5.93104	5.25122	4.65755		4.95	1.31926	2.07027	2.42969	2.6481	2.31817	1.84389	2.08417
		4.96667	6.22733	5.68012	6.20963	5.25232	5.06176	5.25939	4.84837	4.96484		4.96667	1.48315	1.94949	2.05274	2.40941	1.6835	1.91925	2.29316	2.39991		4.96667	2.24208	2.36902	2.63565	2.03495	2.03826	2.47804	1.98855	2.44849		4.96667	5.54505	5.10962	5.91382	6.38774	5.31332	5.68173	5.00777	4.42874		4.96667	1.22121	1.94615	2.24971	2.44361	2.12109	1.64779	1.89179
		4.98333	6.03055	5.49408	5.99166	5.07684	4.87396	5.05675	4.65306	4.75673		4.98333	1.40454	1.86277	1.91758	2.25306	1.52686	1.76661	2.12969	2.22432		4.98333	2.1537	2.26736	2.48926	1.86444	1.86414	2.30196	1.80232	2.25718		4.98333	5.34534	4.90737	5.70171	6.16049	5.08403	5.4578	4.78677	4.21409		4.98333	1.14875	1.8567	2.10439	2.27203	1.94649	1.47445	1.71806
		5	5.87821	5.34623	5.81139	4.92225	4.71351	4.8839	4.4847	4.57636		5	1.3435	1.79363	1.80879	2.12562	1.39844	1.64161	1.99609	2.08526		5	2.08378	2.18474	2.36993	1.7246	1.72087	2.16046	1.65525	2.10211		5	5.18343	4.74263	5.52144	5.96948	4.88686	5.2662	4.59595	4.022		5	1.09513	1.79479	1.98897	2.13658	1.79981	1.32904	1.56532
		5.01667	5.75516	5.22592	5.6608	4.76766	4.55961	4.72198	4.32942	4.41406		5.01667	1.29897	1.74256	1.71807	2.02132	1.2918	1.538	1.88496	1.97325		5.01667	2.02841	2.11804	2.27022	1.61054	1.60203	2.04415	1.53747	1.98082		5.01667	5.05091	4.61089	5.35122	5.79838	4.71274	5.10067	4.43042	3.85481		5.01667	1.05529	1.7525	1.89697	2.03277	1.68174	1.21225	1.43651
		5.03333	5.63299	5.10775	5.51832	4.59822	4.39506	4.55118	4.1722	4.2539		5.03333	1.27084	1.70975	1.64131	1.9346	1.20186	1.4502	1.79121	1.87979		5.03333	1.9873	2.06824	2.18585	1.51639	1.50232	1.9461	1.43835	1.88267		5.03333	4.9261	4.49321	5.17056	5.62338	4.54379	4.94491	4.27427	3.70315		5.03333	1.02638	1.72233	1.82315	1.95201	1.5875	1.11908	1.33105
		5.05	5.48924	4.97182	5.36217	4.41492	4.21693	4.36613	4.00687	4.08681		5.05	1.25366	1.69363	1.57705	1.86058	1.12637	1.37335	1.71113	1.79854		5.05	1.96152	2.03523	2.11553	1.43768	1.41892	1.86085	1.35173	1.80015		5.05	4.79007	4.36919	4.97632	5.43246	4.36674	4.78641	4.11372	3.5554		5.05	1.00617	1.70279	1.76162	1.88756	1.50918	1.04184	1.24394
		5.06667	5.32352	4.81684	5.18815	4.23426	4.03627	4.17823	3.84251	3.91621		5.06667	1.24047	1.68875	1.52637	1.7975	1.06309	1.30538	1.64277	1.72774		5.06667	1.95038	2.01677	2.06114	1.37138	1.35017	1.78614	1.27449	1.72789		5.06667	4.6387	4.23286	4.78208	5.23129	4.18305	4.62108	3.94605	3.40569		5.06667	0.99738	1.69371	1.70918	1.83384	1.4418	0.974746	1.17011
		5.08333	5.15565	4.65892	5.00797	4.07518	3.86967	4.00558	3.69378	3.75419		5.08333	1.22563	1.68445	1.48594	1.74564	1.00987	1.24688	1.58359	1.66788		5.08333	1.94736	2.00623	2.02198	1.31845	1.29558	1.72315	1.20554	1.66461		5.08333	4.48431	4.09253	4.6062	5.03666	4.00639	4.4577	3.77974	3.25618		5.08333	0.997966	1.7026	1.66416	1.78971	1.38223	0.915567	1.10663
		5.1	5.00819	4.51918	4.84186	3.94393	3.72513	3.85577	3.56927	3.61171		5.1	1.20795	1.67635	1.4499	1.70169	0.959767	1.19757	1.53066	1.61973		5.1	1.94326	1.99705	1.992	1.27801	1.25154	1.67374	1.14773	1.6107		5.1	4.34437	3.96567	4.4563	4.86274	3.85024	4.30702	3.62574	3.11605		5.1	1.00451	1.72955	1.62695	1.75621	1.32881	0.86293	1.05126
		5.11667	4.88905	4.40599	4.69967	3.83582	3.6015	3.72765	3.46741	3.48974		5.11667	1.19438	1.66785	1.41153	1.66	0.906838	1.15304	1.47978	1.58038		5.11667	1.93193	1.98718	1.96143	1.24413	1.21091	1.63731	1.10261	1.56734		5.11667	4.22796	3.86167	4.32915	4.71206	3.71547	4.1746	3.48833	2.99056		5.11667	1.01174	1.77252	1.59834	1.73521	1.28184	0.818399	1.00263
		5.13333	4.79217	4.31654	4.58073	3.74139	3.49301	3.61564	3.38167	3.38476		5.13333	1.19067	1.666	1.37051	1.61537	0.849221	1.10841	1.42734	1.54366		5.13333	1.91777	1.98337	1.92383	1.208	1.16843	1.60772	1.07009	1.53482		5.13333	4.13372	3.77895	4.21958	4.58032	3.59682	4.05819	3.36607	2.8803		5.13333	1.0174	1.8234	1.57559	1.72857	1.24111	0.780996	0.960636
		5.15	4.70848	4.24242	4.47819	3.65418	3.39525	3.51485	3.30589	3.29062		5.15	1.19907	1.6743	1.33057	1.56615	0.791603	1.05987	1.37363	1.5044		5.15	1.90751	1.99021	1.88321	1.16503	1.12224	1.57638	1.04275	1.51031		5.15	4.05452	3.70981	4.1229	4.46489	3.48832	3.95467	3.25601	2.78284		5.15	1.01964	1.87311	1.55215	1.73131	1.20537	0.749649	0.925284
		5.16667	4.63201	4.17777	4.38639	3.56941	3.30424	3.42267	3.2347	3.20361		5.16667	1.21567	1.69031	1.29659	1.51751	0.741115	1.00929	1.32139	1.46085		5.16667	1.90585	2.00779	1.84737	1.11825	1.07683	1.5377	1.01286	1.48697		5.16667	3.98431	3.64907	4.03599	4.36186	3.38754	3.86073	3.15689	2.69593		5.16667	1.02189	1.9149	1.5248	1.73511	1.17158	0.719766	0.895011
		5.18333	4.55819	4.11654	4.30065	3.48611	3.2183	3.33487	3.16399	3.11992		5.18333	1.23256	1.70731	1.27012	1.47279	0.701662	0.959872	1.27412	1.41641		5.18333	1.91054	2.02898	1.82198	1.07489	1.03767	1.49327	0.974387	1.45855		5.18333	3.91732	3.59077	3.95327	4.26635	3.2936	3.77284	3.06509	2.6178		5.18333	1.02472	1.94566	1.49121	1.73258	1.13623	0.686856	0.867081
		5.2	4.4824	4.05394	4.21637	3.40779	3.1389	3.24933	3.09319	3.03749		5.2	1.24223	1.71727	1.24795	1.43529	0.674221	0.91495	1.23193	1.37432		5.2	1.91484	2.04519	1.80459	1.03886	1.00701	1.44688	0.928196	1.42232		5.2	3.84896	3.53179	3.87349	4.17299	3.20532	3.68671	2.9773	2.54583		5.2	1.02541	1.9651	1.45469	1.71959	1.09619	0.648379	0.837589
		5.21667	4.40721	3.99037	4.13346	3.33885	3.06849	3.17003	3.02689	2.95927		5.21667	1.24067	1.71727	1.2251	1.40296	0.653713	0.875302	1.19336	1.33722		5.21667	1.91044	2.04939	1.7875	1.00858	0.980542	1.4043	0.880442	1.38033		5.21667	3.77952	3.47065	3.79868	4.08256	3.12299	3.60204	2.89273	2.47864		5.21667	1.02013	1.97203	1.41807	1.69586	1.05	0.60375	0.804679
		5.23333	4.33641	3.93012	4.05543	3.27889	3.00736	3.09933	2.96829	2.88896		5.23333	1.22592	1.70398	1.19952	1.3725	0.634475	0.839364	1.15644	1.30431		5.23333	1.89365	2.03875	1.7629	0.977625	0.952905	1.36495	0.836594	1.33746		5.23333	3.71273	3.4105	3.73072	3.99868	3.04702	3.52216	2.81412	2.41702		5.23333	1.00451	1.96383	1.38311	1.66363	1.00088	0.557461	0.767081
		5.25	4.27088	3.87494	3.98541	3.21971	2.94779	3.03399	2.91429	2.82607		5.25	1.19965	1.67625	1.16963	1.34173	0.611818	0.805575	1.1208	1.27364		5.25	1.86337	2.01199	1.72852	0.942859	0.918628	1.32706	0.79802	1.29586		5.25	3.65052	3.35356	3.66411	3.92065	2.97739	3.44891	2.74126	2.35843		5.25	0.97863	1.93649	1.34785	1.62408	0.952931	0.512539	0.725577
		5.26667	4.20291	3.81732	3.91911	3.14949	2.87894	2.96407	2.85462	2.76152		5.26667	1.16625	1.63592	1.13545	1.30843	0.583303	0.77247	1.08623	1.24171		5.26667	1.82089	1.97039	1.68516	0.902137	0.876636	1.28819	0.761692	1.2566		5.26667	3.58714	3.29516	3.58784	3.84125	2.90747	3.37938	2.67154	2.29993		5.26667	0.941911	1.89078	1.30957	1.57828	0.909279	0.472207	0.682315
		5.28333	4.11864	3.74379	3.84391	3.06229	2.79222	2.88048	2.78059	2.68691		5.28333	1.12729	1.58699	1.09649	1.2723	0.5501	0.738876	1.05195	1.20694		5.28333	1.76953	1.91726	1.63536	0.856531	0.829077	1.24757	0.723801	1.21666		5.28333	3.51204	3.22612	3.494	3.75131	2.82817	3.30467	2.59615	2.23587		5.28333	0.896012	1.82828	1.26729	1.52769	0.870802	0.43627	0.638858
		5.3	4.00985	3.64506	3.75035	2.9619	2.68881	2.78068	2.69017	2.59843		5.3	1.08051	1.53309	1.05664	1.23568	0.515529	0.704599	1.01865	1.16895		5.3	1.71328	1.85789	1.58282	0.807312	0.778784	1.2045	0.681614	1.17515		5.3	3.4179	3.13755	3.3814	3.64711	2.73491	3.21883	2.50982	2.16165		5.3	0.843278	1.75484	1.22051	1.47457	0.834865	0.402774	0.596183
		5.31667	3.87918	3.52387	3.63815	2.85799	2.57875	2.67101	2.59026	2.50097		5.31667	1.02114	1.4741	1.01641	1.2014	0.482326	0.671103	0.986717	1.12911		5.31667	1.65302	1.79255	1.53126	0.758777	0.731031	1.16016	0.63552	1.13218		5.31667	3.30638	3.02935	3.25865	3.53178	2.63119	3.12186	2.41392	2.07767		5.31667	0.787321	1.67525	1.17227	1.4189	0.800294	0.370742	0.555265
		5.33333	3.73953	3.3935	3.51647	2.75809	2.47054	2.56163	2.49017	2.40409		5.33333	0.948968	1.40857	0.976956	1.17064	0.450197	0.639755	0.957029	1.09024		5.33333	1.58632	1.71941	1.48135	0.713172	0.688452	1.11612	0.588156	1.08775		5.33333	3.18704	2.90825	3.13697	3.41342	2.52504	3.01923	2.31431	1.98851		5.33333	0.731266	1.59381	1.1251	1.36187	0.765822	0.337832	0.515812
		5.35	3.60272	3.26596	3.39596	2.66209	2.37064	2.45821	2.39339	2.31249		5.35	0.868304	1.33611	0.93428	1.14066	0.417873	0.610653	0.928514	1.05313		5.35	1.51015	1.63562	1.43155	0.671766	0.64812	1.0755	0.543821	1.0439		5.35	3.06995	2.78481	3.02173	3.29838	2.4228	2.91639	2.21597	1.89974		5.35	0.676188	1.51217	1.08223	1.30435	0.730958	0.304043	0.480069
		5.36667	3.47528	3.14603	3.28219	2.56775	2.27777	2.36202	2.3011	2.22734		5.36667	0.789203	1.26023	0.886917	1.10638	0.382814	0.582333	0.899412	1.01602		5.36667	1.42685	1.54363	1.37715	0.630945	0.606226	1.03897	0.505539	1.00347		5.36667	2.95843	2.66655	2.91245	3.19008	2.32475	2.81678	2.12134	1.81497		5.36667	0.619255	1.43053	1.04482	1.24937	0.697755	0.271035	0.448624
		5.38333	3.35731	3.03305	3.17379	2.47459	2.19047	2.2714	2.21204	2.14638		5.38333	0.719574	1.18728	0.835745	1.06673	0.3459	0.552353	0.867772	0.976961		5.38333	1.34316	1.45193	1.31709	0.58573	0.559156	1.00401	0.471653	0.968219		5.38333	2.85042	2.55376	2.80689	3.0893	2.22944	2.71962	2.02994	1.73528		5.38333	0.559001	1.34791	1.00889	1.19879	0.668849	0.241543	0.42128
		5.4	3.24559	2.92484	3.06881	2.38416	2.10922	2.18536	2.12425	2.06826		5.4	0.66137	1.12186	0.784378	1.02425	0.309767	0.519931	0.833592	0.935067		5.4	1.26835	1.36843	1.25352	0.535828	0.507788	0.966804	0.438157	0.936676		5.4	2.74446	2.44663	2.70396	2.99584	2.13608	2.62665	1.94214	1.6596		5.4	0.495915	1.26471	0.970801	1.15025	0.6459	0.217617	0.397452
		5.41667	3.13778	2.82269	2.96793	2.29793	2.03138	2.10255	2.03685	1.99287		5.41667	0.611566	1.06492	0.738089	0.984409	0.278029	0.487021	0.7999	0.89327		5.41667	1.20556	1.29695	1.19278	0.484461	0.457886	0.925398	0.40095	0.905036		5.41667	2.64153	2.34282	2.60376	2.90727	2.04545	2.53817	1.85894	1.58665		5.41667	0.43361	1.18453	0.928418	1.09996	0.626759	0.196231	0.375382
		5.43333	3.0325	2.72631	2.87174	2.2159	1.95726	2.02237	1.94964	1.91982		5.43333	0.566253	1.01531	0.699612	0.951303	0.25215	0.457529	0.770799	0.855282		5.43333	1.15126	1.23621	1.14063	0.437586	0.413941	0.882918	0.361301	0.870563		5.43333	2.54319	2.24165	2.50786	2.82182	1.95834	2.45526	1.78003	1.51458		5.43333	0.376872	1.11149	0.88418	1.04576	0.606447	0.174844	0.353409
		5.45	2.93055	2.6348	2.78053	2.14139	1.88842	1.94767	1.86702	1.84941		5.45	0.523382	0.97127	0.669241	0.925327	0.231935	0.434482	0.747264	0.82325		5.45	1.10097	1.18289	1.09805	0.398328	0.378589	0.842683	0.322727	0.83404		5.45	2.45052	2.14311	2.41978	2.73969	1.87631	2.37665	1.70396	1.44466		5.45	0.328434	1.04811	0.842286	0.990876	0.581056	0.149551	0.329288
		5.46667	2.83846	2.55121	2.69772	2.07781	1.82826	1.88204	1.79495	1.78476		5.46667	0.481878	0.932695	0.645022	0.903549	0.214748	0.416025	0.727928	0.797078		5.46667	1.05331	1.13484	1.0628	0.366199	0.349585	0.807332	0.289719	0.799176		5.46667	2.36644	2.04995	2.34273	2.66459	1.80375	2.30399	1.63247	1.37972		5.46667	0.289567	0.9942	0.806739	0.940388	0.550392	0.120547	0.30253
		5.48333	2.7616	2.47875	2.62623	2.02459	1.77728	1.8253	1.73704	1.7291		5.48333	0.443011	0.898125	0.623636	0.885678	0.199807	0.40206	0.711033	0.775496		5.48333	1.00947	1.08972	1.03301	0.338074	0.324878	0.77784	0.262375	0.769391		5.48333	2.29359	1.96645	2.27671	2.59936	1.74135	2.23973	1.5689	1.32454		5.48333	0.258219	0.947813	0.778125	0.89781	0.519337	0.0913479	0.275089
		5.5	2.69764	2.41683	2.56559	1.97244	1.72787	1.77189	1.68802	1.68066		5.5	0.40932	0.86873	0.603421	0.869174	0.185744	0.388388	0.695213	0.757723		5.5	0.971283	1.04773	1.00645	0.312879	0.302905	0.752351	0.238352	0.745172		5.5	2.23128	1.89331	2.21392	2.54135	1.68735	2.18338	1.51441	1.27874		5.5	0.231657	0.907286	0.754785	0.864216	0.491896	0.0647854	0.250186
		5.51667	2.63445	2.35658	2.50797	1.90994	1.66703	1.71173	1.63567	1.63359		5.51667	0.383246	0.844317	0.584964	0.854135	0.171193	0.374325	0.679979	0.74366		5.51667	0.938568	1.01082	0.981645	0.291004	0.282593	0.731453	0.214817	0.727301		5.51667	2.17278	1.8272	2.14312	2.48168	1.63256	2.12928	1.46382	1.23763		5.51667	0.205973	0.871934	0.736524	0.837751	0.470118	0.0434963	0.231046
		5.53333	2.55692	2.28676	2.44117	1.83299	1.59027	1.63888	1.57093	1.58124		5.53333	0.364007	0.827324	0.570511	0.840854	0.158498	0.362216	0.667771	0.73282		5.53333	0.911615	0.981421	0.958794	0.27157	0.264624	0.712801	0.192258	0.712653		5.53333	2.10677	1.75796	2.06011	2.41332	1.56909	2.06883	1.40865	1.1927		5.53333	0.181462	0.841173	0.719922	0.815876	0.45508	0.0281643	0.217667
		5.55	2.46073	2.20131	2.3609	1.74705	1.50326	1.55607	1.49407	1.52187		5.55	0.347601	0.81502	0.56055	0.829135	0.149123	0.352841	0.659666	0.721785		5.55	0.889545	0.960815	0.938091	0.25575	0.248706	0.697273	0.170285	0.70025		5.55	2.02884	1.67925	1.96675	2.33373	1.49448	1.9993	1.34488	1.13841		5.55	0.159489	0.813829	0.705567	0.797322	0.444533	0.0181057	0.207901
		5.56667	2.35438	2.10463	2.27037	1.66365	1.4184	1.47179	1.4138	1.458		5.56667	0.325726	0.80457	0.555472	0.820346	0.143752	0.346982	0.655272	0.71075		5.56667	0.871381	0.94187	0.922661	0.242176	0.23523	0.68409	0.151438	0.689508		5.56667	1.94183	1.5893	1.87359	2.24799	1.41352	1.92342	1.27417	1.07503		5.56667	0.142985	0.791075	0.6917	0.778474	0.43672	0.0112698	0.199015
		5.58333	2.25106	2.00795	2.18033	1.59002	1.34486	1.39464	1.34007	1.39306		5.58333	0.29682	0.788848	0.5501	0.814194	0.14092	0.343954	0.654295	0.700594		5.58333	0.851459	0.920385	0.910942	0.232605	0.22478	0.673836	0.136887	0.679547		5.58333	1.8556	1.49536	1.78726	2.1645	1.33471	1.8492	1.20249	1.00804		5.58333	0.130583	0.772227	0.678321	0.759431	0.431935	0.00658226	0.188858
		5.6	2.15994	1.92182	2.09733	1.52537	1.28275	1.32706	1.27542	1.32939		5.6	0.264105	0.765215	0.539749	0.808237	0.136916	0.341122	0.653904	0.691219		5.6	0.826068	0.891675	0.897368	0.225769	0.213452	0.667976	0.128391	0.669293		5.6	1.77747	1.4062	1.71001	2.08813	1.26323	1.78075	1.13462	0.944756		5.6	0.121501	0.757383	0.667578	0.740583	0.426954	0.00082054	0.178214
		5.61667	2.08026	1.84867	2.02243	1.46629	1.22699	1.26798	1.21673	1.26816		5.61667	0.234613	0.736602	0.522464	0.799253	0.127932	0.336728	0.649998	0.682527		5.61667	0.793841	0.860132	0.87979	0.217664	0.197144	0.663191	0.127024	0.65943		5.61667	1.70872	1.3272	1.64019	2.02006	1.20082	1.71776	1.07163	0.888018		5.61667	0.109391	0.743126	0.65879	0.724665	0.42129	-0.0043552	0.168936
		5.63333	2.00838	1.78549	1.95319	1.40906	1.17318	1.21417	1.16038	1.21064		5.63333	0.214496	0.70877	0.501956	0.786752	0.11465	0.329501	0.640525	0.671199		5.63333	0.760248	0.830444	0.855278	0.203894	0.176929	0.655476	0.126535	0.652008		5.63333	1.64534	1.25874	1.577	1.95971	1.14448	1.65751	1.0148	0.838799		5.63333	0.0925945	0.724376	0.649414	0.713923	0.415431	-0.0106052	0.161124
		5.65	1.94158	1.72748	1.88971	1.35545	1.11966	1.1628	1.1053	1.1582		5.65	0.202581	0.685918	0.482522	0.77142	0.099416	0.318954	0.626756	0.658504		5.65	0.731049	0.806518	0.827349	0.182801	0.153198	0.641902	0.121457	0.644684		5.65	1.58421	1.19741	1.51978	1.90434	1.0933	1.60028	0.964017	0.795146		5.65	0.0734539	0.702501	0.636914	0.706404	0.409962	-0.0174412	0.155558
		5.66667	1.87791	1.67201	1.83258	1.30506	1.06781	1.11359	1.05218	1.11132		5.66667	0.195745	0.670586	0.467483	0.756967	0.0839863	0.306454	0.611131	0.644246		5.66667	0.708783	0.787768	0.800102	0.15741	0.13103	0.622761	0.108469	0.635309		5.66667	1.52571	1.14009	1.46694	1.85141	1.04487	1.54764	0.918607	0.756963		5.66667	0.0547039	0.678184	0.62295	0.698298	0.403615	-0.0248631	0.151847
		5.68333	1.81649	1.61722	1.78092	1.2576	1.01996	1.06524	1.00315	1.06728		5.68333	0.188128	0.659844	0.457815	0.744272	0.0720722	0.292587	0.597654	0.629305		5.68333	0.691791	0.770386	0.776958	0.133387	0.112671	0.602351	0.0887425	0.620758		5.68333	1.46976	1.08413	1.41704	1.79887	0.997308	1.4993	0.876517	0.721611		5.68333	0.0397625	0.656602	0.608301	0.687361	0.393751	-0.0331638	0.148722
		5.7	1.75897	1.56351	1.73307	1.21424	0.978845	1.02062	0.95872	1.02578		5.7	0.17807	0.650664	0.450296	0.735874	0.0611347	0.279989	0.589158	0.617		5.7	0.676068	0.753393	0.758598	0.113562	0.0986086	0.58243	0.0692112	0.603571		5.7	1.41878	1.03032	1.37153	1.74819	0.950628	1.45565	0.836087	0.688701		5.7	0.0282391	0.637657	0.594825	0.673103	0.381349	-0.0437107	0.14296
		5.71667	1.70809	1.51478	1.68873	1.17576	0.945935	0.982628	0.920927	0.989154		5.71667	0.165374	0.642461	0.4418	0.730014	0.0507832	0.269052	0.583006	0.607235		5.71667	0.660541	0.735034	0.744145	0.0992069	0.0870852	0.566121	0.0526096	0.58609		5.71667	1.37366	0.980516	1.33276	1.70278	0.906293	1.41581	0.797904	0.657451		5.71667	0.0189617	0.622032	0.584571	0.656404	0.368458	-0.0542576	0.134562
		5.73333	1.6657	1.47328	1.64948	1.14275	0.918982	0.950011	0.888603	0.958783		5.73333	0.155413	0.633379	0.431253	0.724643	0.0408222	0.260165	0.576854	0.599324		5.73333	0.643256	0.718628	0.730669	0.0869999	0.0762453	0.552254	0.0405003	0.572321		5.73333	1.33519	0.938231	1.30005	1.6645	0.868207	1.38124	0.763626	0.629131		5.73333	0.00870781	0.607383	0.576563	0.640095	0.356349	-0.0656834	0.123526
		5.75	1.62908	1.43803	1.61451	1.11023	0.892029	0.917394	0.859502	0.932708		5.75	0.148968	0.622734	0.420218	0.718002	0.0329121	0.253036	0.569627	0.592		5.75	0.626263	0.703784	0.719243	0.073914	0.0675539	0.540144	0.0307346	0.562751		5.75	1.3011	0.902782	1.26792	1.63022	0.834027	1.35057	0.732767	0.602666		5.75	-0.0001789	0.59586	0.568946	0.62574	0.345216	-0.0758396	0.112394
		5.76667	1.59012	1.40336	1.58072	1.07283	0.858435	0.87882	0.82913	0.905072		5.76667	0.146234	0.613262	0.409183	0.709604	0.0274433	0.247568	0.561522	0.586824		5.76667	0.611127	0.691089	0.707915	0.0610233	0.060425	0.529109	0.0228245	0.555719		5.76667	1.26731	0.868895	1.22915	1.59457	0.799945	1.3201	0.702982	0.575713		5.76667	-0.0081867	0.587462	0.560645	0.612556	0.335353	-0.0840427	0.102823
		5.78333	1.54285	1.36361	1.54196	1.02947	0.816052	0.832824	0.793779	0.870892		5.78333	0.143988	0.607402	0.400003	0.700424	0.0245136	0.242392	0.556248	0.581942		5.78333	0.598724	0.6823	0.696294	0.0495975	0.0537844	0.518465	0.0152073	0.548688		5.78333	1.22874	0.830712	1.18169	1.55454	0.761859	1.28583	0.670462	0.547392		5.78333	-0.0143391	0.581798	0.551953	0.602009	0.325587	-0.088242	0.0965733
		5.8	1.487	1.31703	1.49645	0.98377	0.767907	0.783409	0.753154	0.831146		5.8	0.138617	0.604082	0.393069	0.693881	0.0231464	0.23663	0.553514	0.577059		5.8	0.591888	0.675854	0.686821	0.0399296	0.0485109	0.508308	0.0075901	0.539606		5.8	1.1848	0.785887	1.12925	1.51176	0.720843	1.24735	0.635013	0.515556		5.8	-0.0188313	0.576915	0.543555	0.593708	0.317775	-0.0899998	0.0928623
		5.81667	1.42791	1.26644	1.44713	0.942168	0.720837	0.736827	0.710088	0.789251		5.81667	0.127484	0.599297	0.389163	0.690756	0.0221699	0.231357	0.552635	0.57159		5.81667	0.587006	0.669507	0.680669	0.0324101	0.0447023	0.500789	0.00026588	0.529938		5.81667	1.13782	0.737548	1.07778	1.46938	0.679828	1.20799	0.597904	0.481181		5.81667	-0.0224445	0.571251	0.535938	0.587263	0.311915	-0.0916599	0.089542
		5.83333	1.37313	1.21742	1.39967	0.906133	0.678259	0.69757	0.668974	0.749115		5.83333	0.112542	0.590313	0.385745	0.690366	0.020998	0.22745	0.551072	0.566317		5.83333	0.58056	0.659155	0.675786	0.0280155	0.0420656	0.496199	-0.0070583	0.519196		5.83333	1.09261	0.690673	1.03179	1.42826	0.642035	1.17001	0.562259	0.446611		5.83333	-0.0265461	0.564805	0.531153	0.581501	0.309572	-0.0950779	0.0859287
		5.85	1.32606	1.1725	1.3569	0.874297	0.641638	0.664757	0.631084	0.712494		5.85	0.0969173	0.576055	0.380276	0.689682	0.0185566	0.224911	0.547459	0.561824		5.85	0.570013	0.643725	0.669145	0.0246952	0.0374758	0.49366	-0.0132107	0.509235		5.85	1.05247	0.648094	0.990577	1.38823	0.609222	1.13475	0.529154	0.413408		5.85	-0.0320149	0.558262	0.529297	0.576326	0.307912	-0.101328	0.0820225
		5.86667	1.2867	1.13226	1.31823	0.843047	0.61029	0.634484	0.598076	0.680169		5.86667	0.0825619	0.560039	0.371292	0.686264	0.0143574	0.222763	0.54033	0.558114		5.86667	0.555267	0.624487	0.656938	0.0201054	0.0293703	0.491414	-0.0173122	0.502008		5.86667	1.01683	0.610301	0.952882	1.34838	0.57807	1.10106	0.49849	0.382549		5.86667	-0.039632	0.550548	0.5292	0.571931	0.306447	-0.10914	0.0786045
		5.88333	1.25125	1.09564	1.28131	0.811309	0.582849	0.605675	0.56917	0.650482		5.88333	0.0724056	0.546758	0.359671	0.678842	0.00713081	0.219736	0.531639	0.552645		5.88333	0.540326	0.604565	0.639458	0.0129765	0.0156008	0.486824	-0.0212185	0.499469		5.88333	0.984015	0.575633	0.918409	1.30991	0.546039	1.06854	0.470267	0.354717		5.88333	-0.0505695	0.540977	0.52793	0.570076	0.305568	-0.114805	0.0756748
		5.9	1.21795	1.06137	1.24518	0.779375	0.55697	0.575695	0.542802	0.623138		5.9	0.0647884	0.537481	0.347854	0.669174	-0.0001934	0.213974	0.521482	0.544637		5.9	0.526849	0.589038	0.620415	0.0035038	-0.0025633	0.478426	-0.0269802	0.49859		5.9	0.954132	0.543993	0.887355	1.27446	0.512543	1.03768	0.443802	0.328935		5.9	-0.0630695	0.528966	0.52168	0.568122	0.304591	-0.116465	0.0731358
		5.91667	1.18582	1.02865	1.21032	0.748613	0.531384	0.546105	0.516435	0.597943		5.91667	0.0579525	0.530059	0.340237	0.659409	-0.0057598	0.208017	0.513572	0.534578		5.91667	0.513373	0.577807	0.603716	-0.0069454	-0.0200438	0.465926	-0.0350857	0.494782		5.91667	0.927472	0.515282	0.857863	1.24204	0.47973	1.00956	0.418119	0.307158		5.91667	-0.0753742	0.517051	0.51045	0.563142	0.302052	-0.115195	0.0702061
		5.93333	1.15477	0.997401	1.17731	0.720684	0.505115	0.518761	0.490263	0.573431		5.93333	0.0505306	0.523906	0.33594	0.653061	-0.0084942	0.202255	0.50742	0.525301		5.93333	0.500873	0.570288	0.593169	-0.0158321	-0.0325438	0.452937	-0.0440701	0.484821		5.93333	0.902374	0.488524	0.830519	1.21381	0.449847	0.983385	0.393021	0.287529		5.93333	-0.0835774	0.507383	0.497266	0.554353	0.295216	-0.115195	0.0655186
		5.95	1.12537	0.969862	1.14723	0.697442	0.481872	0.496495	0.465654	0.550775		5.95	0.0415462	0.51834	0.333499	0.649545	-0.0087872	0.197177	0.502147	0.518563		5.95	0.487787	0.565112	0.587602	-0.02384	-0.0391844	0.440633	-0.0523708	0.469879		5.95	0.878643	0.463524	0.80796	1.19057	0.424164	0.957604	0.369388	0.271709		5.95	-0.0887531	0.500059	0.485743	0.542439	0.285353	-0.119883	0.0588779
		5.96667	1.09949	0.947792	1.12164	0.67918	0.464001	0.479308	0.442998	0.531439		5.96667	0.0340267	0.51375	0.330374	0.646909	-0.0096661	0.192685	0.497752	0.514852		5.96667	0.474506	0.559936	0.58438	-0.0318478	-0.0409422	0.429891	-0.0590115	0.45318		5.96667	0.856475	0.441551	0.790675	1.1725	0.402875	0.934557	0.349369	0.257744		5.96667	-0.0923664	0.495274	0.476856	0.529255	0.274025	-0.129648	0.0527256
		5.98333	1.07713	0.932655	1.10231	0.663945	0.450915	0.465538	0.423271	0.516302		5.98333	0.0280697	0.509648	0.326077	0.643491	-0.0117168	0.188583	0.493846	0.512996		5.98333	0.464545	0.553296	0.580864	-0.039465	-0.0409422	0.422469	-0.0647732	0.441461		5.98333	0.836358	0.424657	0.778566	1.15932	0.385394	0.915123	0.335404	0.244853		5.98333	-0.0951008	0.491563	0.471875	0.519001	0.26465	-0.139414	0.0476475
		6	1.05545	0.919667	1.08805	0.646172	0.43656	0.451085	0.403935	0.502533		6	0.0249447	0.506621	0.320413	0.639194	-0.0158184	0.185458	0.491111	0.510848		6	0.45722	0.545678	0.576079	-0.0463009	-0.0419188	0.418269	-0.0702419	0.435309		6	0.81878	0.410692	0.765773	1.14711	0.369964	0.90028	0.32681	0.233232		6	-0.0973469	0.487364	0.468457	0.513044	0.259181	-0.147031	0.0434483
		6.01667	1.03231	0.903358	1.07399	0.623711	0.416833	0.431066	0.384209	0.488763		6.01667	0.0243587	0.505156	0.31514	0.633237	-0.0205059	0.184482	0.489451	0.509774		6.01667	0.453705	0.538843	0.568364	-0.051965	-0.0456297	0.416121	-0.075613	0.434918		6.01667	0.801007	0.395165	0.747218	1.12983	0.353753	0.885729	0.318021	0.220635		6.01667	-0.0993	0.482579	0.465332	0.511189	0.257033	-0.151133	0.0408115
		6.03333	1.00467	0.880799	1.05426	0.596563	0.390369	0.406652	0.363505	0.471283		6.03333	0.0243587	0.506133	0.312991	0.626987	-0.0245098	0.184872	0.489256	0.509676		6.03333	0.45224	0.534057	0.561235	-0.0559689	-0.0498289	0.41407	-0.0803982	0.437457		6.03333	0.780108	0.375633	0.722413	1.10668	0.336566	0.870201	0.30347	0.205889		6.03333	-0.101448	0.478575	0.462598	0.512361	0.25674	-0.152402	0.0394444
		6.05	0.974592	0.852675	1.02887	0.568633	0.360779	0.379796	0.34417	0.449798		6.05	0.0215267	0.507793	0.315725	0.622006	-0.0270489	0.186435	0.49033	0.509676		6.05	0.451849	0.532886	0.555962	-0.0596798	-0.0524656	0.410945	-0.0848904	0.440875		6.05	0.755694	0.350536	0.694191	1.07875	0.316449	0.851647	0.284134	0.18958		6.05	-0.103694	0.475743	0.461133	0.513728	0.25674	-0.152207	0.0393467
		6.06667	0.944026	0.823475	0.999964	0.543047	0.333533	0.355675	0.326787	0.427435		6.06667	0.0135189	0.506817	0.320413	0.619467	-0.0286114	0.188095	0.493162	0.510262		6.06667	0.449213	0.531518	0.553813	-0.0615353	-0.0532469	0.408015	-0.088699	0.441754		6.06667	0.730304	0.324266	0.666554	1.0516	0.296039	0.832018	0.262064	0.171514		6.06667	-0.10555	0.474473	0.46084	0.51363	0.256251	-0.152695	0.0391514
		6.08333	0.915705	0.798085	0.970374	0.52127	0.312439	0.334093	0.311357	0.406439		6.08333	0.00101891	0.500176	0.322464	0.622006	-0.0312481	0.189364	0.495799	0.510652		6.08333	0.442181	0.525268	0.553423	-0.0614376	-0.0526609	0.407429	-0.0904568	0.439118		6.08333	0.706378	0.300633	0.643117	1.02866	0.27641	0.812584	0.242533	0.153838		6.08333	-0.10721	0.474376	0.460547	0.511384	0.254396	-0.154453	0.0376865
		6.1	0.890608	0.776503	0.944007	0.503691	0.297302	0.315245	0.298173	0.388568		6.1	-0.0106998	0.488555	0.317776	0.62435	-0.0373028	0.188974	0.495994	0.509871		6.1	0.429486	0.513061	0.550981	-0.060461	-0.0548094	0.409676	-0.0914333	0.433844		6.1	0.686944	0.280321	0.623976	1.01088	0.260003	0.793932	0.227005	0.137822		6.1	-0.111409	0.473301	0.45918	0.508162	0.251857	-0.156699	0.0353428
		6.11667	0.868049	0.758339	0.920569	0.49041	0.286853	0.296691	0.285478	0.374896		6.11667	-0.0187077	0.477227	0.306448	0.623178	-0.0445293	0.185165	0.492869	0.508113		6.11667	0.413861	0.497534	0.543852	-0.0614376	-0.0607664	0.411824	-0.0922146	0.428082		6.11667	0.670538	0.263036	0.610011	0.996722	0.245941	0.777916	0.214994	0.123564		6.11667	-0.11805	0.468614	0.45625	0.504646	0.249122	-0.157969	0.0327061
		6.13333	0.847346	0.742128	0.902015	0.481328	0.278357	0.279699	0.273662	0.36513		6.13333	-0.0223209	0.470781	0.293069	0.616342	-0.0523418	0.176279	0.48701	0.504695		6.13333	0.39765	0.483276	0.530767	-0.0667111	-0.070532	0.40948	-0.0953396	0.424469		6.13333	0.658331	0.249462	0.599952	0.985492	0.232269	0.76483	0.206009	0.114092		6.13333	-0.12723	0.460606	0.450489	0.501033	0.246681	-0.158164	0.0311436
		6.15	0.829475	0.729432	0.888733	0.474492	0.270349	0.262999	0.264091	0.357904		6.15	-0.0231999	0.46873	0.282425	0.607749	-0.0581036	0.164267	0.47949	0.49952		6.15	0.384955	0.473315	0.514458	-0.076086	-0.0817625	0.401765	-0.101687	0.42193		6.15	0.650714	0.238915	0.592335	0.976214	0.22055	0.757506	0.200345	0.109014		6.15	-0.136995	0.451524	0.441114	0.496345	0.244044	-0.15748	0.0305576
		6.16667	0.815022	0.719569	0.881897	0.46873	0.263415	0.250206	0.25667	0.35224		6.16667	-0.0239811	0.467559	0.276761	0.59935	-0.0617168	0.153525	0.473826	0.49327		6.16667	0.377631	0.467163	0.499809	-0.0867306	-0.0927	0.390828	-0.111453	0.417438		6.16667	0.646417	0.232958	0.586671	0.967913	0.20971	0.75526	0.196146	0.108037		6.16667	-0.145491	0.442833	0.428125	0.490193	0.241115	-0.159043	0.029874
		6.18333	0.803694	0.710682	0.878479	0.461992	0.258044	0.240441	0.251689	0.347943		6.18333	-0.0247623	0.46502	0.275003	0.594858	-0.0635723	0.147372	0.469432	0.487215		6.18333	0.374017	0.463843	0.489165	-0.0964962	-0.100513	0.381746	-0.122879	0.410016		6.18333	0.642803	0.230907	0.581202	0.962738	0.201996	0.754869	0.19224	0.109307		6.18333	-0.151546	0.436778	0.415723	0.483943	0.23799	-0.163535	0.0269443
		6.2	0.795198	0.704432	0.876331	0.456133	0.254333	0.234777	0.249443	0.345892		6.2	-0.0267155	0.460234	0.274222	0.593686	-0.0649395	0.146982	0.465428	0.482039		6.2	0.37099	0.461694	0.484087	-0.102942	-0.10686	0.378133	-0.133035	0.399762		6.2	0.638116	0.229637	0.577101	0.961468	0.19682	0.753698	0.187943	0.110967		6.2	-0.154573	0.432188	0.406348	0.477888	0.234962	-0.170664	0.020792
		6.21667	0.789924	0.69955	0.874182	0.453496	0.25238	0.232531	0.249931	0.346283		6.21667	-0.0293522	0.455156	0.270413	0.593686	-0.0664043	0.150107	0.461228	0.478426		6.21667	0.367572	0.459741	0.483403	-0.107531	-0.112329	0.377449	-0.14114	0.389801		6.21667	0.632452	0.22827	0.575148	0.963031	0.196332	0.751158	0.183744	0.112432		6.21667	-0.155257	0.427305	0.402149	0.472224	0.231544	-0.17789	0.0126865
		6.23333	0.787288	0.696034	0.871643	0.45418	0.252185	0.232531	0.251592	0.348236		6.23333	-0.0332584	0.449492	0.265237	0.592905	-0.0673809	0.152841	0.456932	0.476473		6.23333	0.362592	0.456811	0.48272	-0.111047	-0.117114	0.376375	-0.147	0.383649		6.23333	0.626983	0.226122	0.574952	0.965179	0.197894	0.748229	0.181302	0.113506		6.23333	-0.155062	0.421837	0.402051	0.466853	0.227443	-0.183847	0.00487404
		6.25	0.786116	0.691346	0.868225	0.452324	0.251111	0.232335	0.25208	0.349798		6.25	-0.0385319	0.443731	0.259769	0.592612	-0.0673809	0.154208	0.452244	0.476375		6.25	0.356439	0.452417	0.480864	-0.113586	-0.120239	0.37198	-0.15032	0.380524		6.25	0.623858	0.223778	0.574171	0.964886	0.200335	0.746178	0.18013	0.11458		6.25	-0.155355	0.416466	0.403711	0.461775	0.225099	-0.187851	-0.0016689
		6.26667	0.783284	0.683338	0.862268	0.445391	0.247107	0.22921	0.249345	0.348626		6.26667	-0.0442936	0.438164	0.256058	0.591245	-0.0673809	0.153915	0.448729	0.475496		6.26667	0.350482	0.447143	0.477837	-0.115051	-0.121899	0.364363	-0.151883	0.379743		6.26667	0.621221	0.219872	0.568995	0.961371	0.197699	0.744127	0.178177	0.115752		6.26667	-0.157015	0.411387	0.405176	0.456697	0.223732	-0.190488	-0.0065517
		6.28333	0.774983	0.669862	0.851233	0.432012	0.238806	0.222179	0.2429	0.343646		6.28333	-0.0499577	0.434258	0.254886	0.589487	-0.0683575	0.153232	0.446483	0.474324		6.28333	0.347162	0.443628	0.476079	-0.115246	-0.121997	0.355574	-0.153054	0.379059		6.28333	0.616534	0.212645	0.559913	0.955609	0.193988	0.741686	0.173783	0.116826		6.28333	-0.160042	0.407286	0.405176	0.451912	0.22256	-0.19293	-0.0088955
		6.3	0.759553	0.653651	0.838538	0.417559	0.225915	0.21339	0.23333	0.336029		6.3	-0.0552311	0.432402	0.256644	0.58812	-0.0701153	0.153232	0.445311	0.472274		6.3	0.346771	0.442261	0.47686	-0.115442	-0.12102	0.348836	-0.15491	0.377008		6.3	0.609015	0.202879	0.547999	0.949456	0.189105	0.737682	0.16763	0.116533		6.3	-0.164437	0.405137	0.404493	0.44654	0.220997	-0.195762	-0.0079189
		6.31667	0.740706	0.637928	0.825843	0.405156	0.212439	0.20382	0.223564	0.325677		6.31667	-0.0596256	0.431719	0.259085	0.587143	-0.072459	0.153232	0.445311	0.471004		6.31667	0.346771	0.441772	0.479106	-0.114856	-0.12102	0.345027	-0.157254	0.375641		6.31667	0.599737	0.19243	0.538429	0.94389	0.18432	0.732213	0.161282	0.115361		6.31667	-0.169222	0.40543	0.4042	0.442829	0.218556	-0.199082	-0.0046963
		6.33333	0.720491	0.624354	0.815003	0.394317	0.200232	0.195909	0.213799	0.314056		6.33333	-0.0627506	0.430059	0.259671	0.585776	-0.0760723	0.152841	0.444822	0.471883		6.33333	0.345404	0.43894	0.479204	-0.114172	-0.121899	0.345125	-0.159402	0.374567		6.33333	0.590557	0.185399	0.531496	0.93764	0.180023	0.725475	0.156302	0.113018		6.33333	-0.174105	0.407676	0.404493	0.440974	0.215724	-0.201914	-0.001376
		6.35	0.701936	0.614589	0.805628	0.384649	0.189782	0.190538	0.205107	0.302044		6.35	-0.0652897	0.426348	0.25635	0.582358	-0.0798809	0.150107	0.443553	0.47325		6.35	0.340716	0.432397	0.475298	-0.114856	-0.123657	0.347273	-0.160086	0.374372		6.35	0.582745	0.180126	0.526222	0.930511	0.176312	0.718248	0.152786	0.110088		6.35	-0.178987	0.40963	0.40625	0.441853	0.214747	-0.202988	-0.0011806
		6.36667	0.684163	0.606385	0.795276	0.376055	0.180407	0.185558	0.19749	0.292572		6.36667	-0.0673405	0.421074	0.250296	0.576401	-0.0842754	0.144638	0.440428	0.47325		6.36667	0.333783	0.423022	0.467778	-0.118664	-0.127466	0.347469	-0.160086	0.375055		6.36667	0.576007	0.174364	0.521242	0.92182	0.172504	0.712194	0.149271	0.106279		6.36667	-0.183675	0.40836	0.407032	0.444978	0.215529	-0.202012	-0.0046963
		6.38333	0.668635	0.597889	0.782874	0.368926	0.173083	0.181261	0.192607	0.287103		6.38333	-0.06861	0.416875	0.244241	0.569663	-0.088377	0.137411	0.436326	0.469539		6.38333	0.327435	0.413745	0.459184	-0.125891	-0.133813	0.344441	-0.160672	0.375348		6.38333	0.568585	0.166258	0.515968	0.915277	0.168109	0.706823	0.146048	0.10208		6.38333	-0.189339	0.403575	0.404786	0.447908	0.218556	-0.199961	-0.0094814
		6.4	0.655647	0.588612	0.769104	0.36336	0.167224	0.176085	0.189873	0.284466		6.4	-0.0701725	0.414531	0.24053	0.564682	-0.0906231	0.128915	0.432713	0.462215		6.4	0.322748	0.406128	0.452837	-0.135168	-0.140942	0.339461	-0.164187	0.373786		6.4	0.559698	0.156688	0.510109	0.910687	0.163617	0.701744	0.143704	0.0982714		6.4	-0.195784	0.398204	0.398828	0.448298	0.221388	-0.198594	-0.0121182
		6.41667	0.645686	0.580604	0.756995	0.358477	0.162341	0.169738	0.18831	0.282611		6.41667	-0.0722233	0.413359	0.239749	0.561655	-0.0908184	0.123447	0.429686	0.454207		6.41667	0.319232	0.401733	0.449419	-0.141809	-0.148559	0.332234	-0.171218	0.369489		6.41667	0.551202	0.148973	0.505714	0.907953	0.157464	0.696569	0.142044	0.0948534		6.41667	-0.200765	0.393809	0.39043	0.444587	0.221388	-0.199082	-0.0118252
		6.43333	0.638069	0.57494	0.747718	0.353984	0.159021	0.163292	0.186064	0.279974		6.43333	-0.0757389	0.412481	0.24053	0.560483	-0.0908184	0.120321	0.428025	0.447469		6.43333	0.315912	0.398315	0.446294	-0.146106	-0.155005	0.324324	-0.17864	0.36275		6.43333	0.543585	0.143993	0.50171	0.905316	0.151312	0.690807	0.140286	0.092119		6.43333	-0.204281	0.390196	0.383594	0.43863	0.217482	-0.201133	-0.0115322
		6.45	0.632893	0.571522	0.740882	0.350371	0.156872	0.157628	0.182744	0.276361		6.45	-0.0801334	0.411309	0.240726	0.560483	-0.0911114	0.120517	0.426658	0.443856		6.45	0.311127	0.39519	0.441411	-0.148254	-0.158716	0.317488	-0.1845	0.355329		6.45	0.539093	0.140477	0.497804	0.902484	0.145746	0.685729	0.139603	0.0891893		6.45	-0.207113	0.386876	0.378418	0.432673	0.210939	-0.204746	-0.0140713
		6.46667	0.628889	0.56869	0.736194	0.34832	0.155408	0.15382	0.177959	0.272943		6.46667	-0.0824772	0.411211	0.239944	0.561362	-0.0923809	0.122568	0.425096	0.443074		6.46667	0.308099	0.393823	0.435845	-0.150305	-0.159595	0.314558	-0.188113	0.348883		6.46667	0.536554	0.137157	0.494581	0.899261	0.141254	0.681627	0.13931	0.0875292		6.46667	-0.210042	0.383751	0.374707	0.42906	0.204201	-0.209433	-0.020126
		6.48333	0.625569	0.564784	0.734436	0.345488	0.153747	0.151085	0.171904	0.270794		6.48333	-0.0816959	0.411211	0.236331	0.562924	-0.0931622	0.125009	0.423143	0.44327		6.48333	0.305756	0.394409	0.431352	-0.152551	-0.158423	0.315047	-0.190554	0.344391		6.48333	0.53421	0.134227	0.492531	0.896331	0.139203	0.67987	0.138724	0.0875292		6.48333	-0.212777	0.381602	0.371387	0.428083	0.199513	-0.215488	-0.0270596
		6.5	0.622151	0.558925	0.73385	0.340703	0.150818	0.147667	0.164092	0.268744		6.5	-0.0777897	0.411992	0.2293	0.563217	-0.0928692	0.126767	0.421385	0.443953		6.5	0.303802	0.396069	0.429692	-0.155481	-0.156762	0.317683	-0.19241	0.341461		6.5	0.531964	0.132665	0.490285	0.893304	0.137933	0.678893	0.138333	0.0878222		6.5	-0.214339	0.38004	0.36836	0.428083	0.197365	-0.221738	-0.032333
		6.51667	0.616975	0.551014	0.731604	0.333379	0.145154	0.142003	0.154521	0.266009		6.51667	-0.0740788	0.412188	0.222171	0.56146	-0.0914043	0.126376	0.421092	0.444246		6.51667	0.301459	0.397925	0.430571	-0.158215	-0.156177	0.320027	-0.193777	0.340094		6.51667	0.529425	0.131688	0.484816	0.889105	0.13725	0.676647	0.136966	0.0881151		6.51667	-0.21346	0.378477	0.366016	0.428083	0.196193	-0.226328	-0.035458
		6.53333	0.60926	0.541346	0.725452	0.325176	0.138611	0.135753	0.146416	0.261322		6.53333	-0.0722233	0.413067	0.218362	0.559116	-0.0896465	0.125595	0.422459	0.443758		6.53333	0.299994	0.399097	0.43272	-0.159973	-0.156177	0.320711	-0.194265	0.339215		6.53333	0.526593	0.129149	0.47505	0.882757	0.135785	0.673424	0.134232	0.0862596		6.53333	-0.210433	0.376622	0.364356	0.427302	0.195802	-0.227793	-0.0373135
		6.55	0.598225	0.533339	0.716761	0.318242	0.132458	0.129503	0.140947	0.256048		6.55	-0.0734928	0.412188	0.218948	0.558334	-0.0881817	0.126083	0.424021	0.442196		6.55	0.300189	0.399097	0.434868	-0.16007	-0.156177	0.319441	-0.194265	0.339215		6.55	0.523663	0.123876	0.462062	0.875531	0.133539	0.670397	0.130911	0.0835253		6.55	-0.20555	0.375743	0.363184	0.425447	0.194435	-0.226816	-0.0387783
		6.56667	0.587287	0.526405	0.707679	0.31248	0.12738	0.123644	0.138798	0.251947		6.56667	-0.0773014	0.411016	0.222269	0.559897	-0.088084	0.128134	0.425389	0.440145		6.56667	0.30224	0.39685	0.437114	-0.158606	-0.155298	0.317879	-0.194265	0.33736		6.56667	0.520831	0.11704	0.45132	0.86889	0.130121	0.66776	0.126908	0.0812792		6.56667	-0.199886	0.377305	0.362598	0.423201	0.19297	-0.225351	-0.0401455
		6.58333	0.576545	0.520643	0.700061	0.307793	0.123279	0.118078	0.138213	0.248626		6.58333	-0.0831608	0.407793	0.223929	0.562924	-0.0903301	0.13038	0.425779	0.438582		6.58333	0.303802	0.390503	0.438384	-0.157531	-0.154419	0.316609	-0.193582	0.334039		6.58333	0.518389	0.111083	0.4438	0.863128	0.125726	0.664635	0.122708	0.0812792		6.58333	-0.194906	0.381407	0.364063	0.420955	0.192286	-0.225156	-0.0408291
		6.6	0.56717	0.51576	0.6943	0.303301	0.119079	0.112413	0.138115	0.24599		6.6	-0.0880436	0.402813	0.220901	0.564389	-0.09492	0.13038	0.425291	0.43741		6.6	0.302826	0.38103	0.437407	-0.158801	-0.1552	0.315633	-0.19241	0.331696		6.6	0.515558	0.108446	0.440382	0.858441	0.120746	0.660631	0.117825	0.0816698		6.6	-0.19139	0.385508	0.3667	0.420271	0.192775	-0.22584	-0.041708
		6.61667	0.55887	0.510878	0.68844	0.298809	0.11449	0.106945	0.136748	0.242669		6.61667	-0.0910709	0.398711	0.214651	0.563217	-0.101072	0.126669	0.42285	0.436141		6.61667	0.298529	0.371362	0.433208	-0.163293	-0.158227	0.314168	-0.190359	0.331403		6.61667	0.512237	0.106981	0.43882	0.854632	0.115082	0.655162	0.113822	0.0801073		6.61667	-0.193636	0.386876	0.369336	0.421247	0.193263	-0.225547	-0.041708
		6.63333	0.552815	0.505311	0.682581	0.294805	0.109704	0.101281	0.134209	0.23847		6.63333	-0.0913639	0.39666	0.209182	0.558628	-0.106346	0.120321	0.418065	0.434383		6.63333	0.292377	0.364331	0.425688	-0.170227	-0.164184	0.311336	-0.189383	0.332086		6.63333	0.507159	0.10454	0.437843	0.851703	0.111273	0.649205	0.11138	0.0769823		6.63333	-0.198226	0.383946	0.370801	0.423787	0.193263	-0.223691	-0.0408291
		6.65	0.548127	0.498964	0.676624	0.292168	0.105603	0.0963001	0.131084	0.233197		6.65	-0.0913639	0.397149	0.206644	0.552573	-0.109959	0.113193	0.411521	0.431258		6.65	0.286517	0.362475	0.416899	-0.177063	-0.172778	0.306844	-0.190359	0.331793		6.65	0.500714	0.0999498	0.437159	0.848773	0.108734	0.643053	0.11099	0.0726854		6.65	-0.202913	0.377598	0.370215	0.42574	0.192384	-0.220469	-0.0407314
		6.66667	0.543733	0.493202	0.671741	0.290508	0.101794	0.090929	0.127959	0.228314		6.66667	-0.0905827	0.398711	0.207229	0.546811	-0.111814	0.106943	0.405467	0.426961		6.66667	0.280951	0.363159	0.409868	-0.181945	-0.180786	0.301277	-0.196512	0.327692		6.66667	0.494366	0.0946764	0.436867	0.846429	0.107074	0.637194	0.11099	0.0697558		6.66667	-0.206527	0.370372	0.36875	0.425837	0.190724	-0.218222	-0.0405361
		6.68333	0.539045	0.488124	0.669202	0.290117	0.0997435	0.0867298	0.12542	0.224408		6.68333	-0.0915592	0.399395	0.208792	0.542905	-0.113377	0.102255	0.402537	0.423445		6.68333	0.276166	0.363843	0.405864	-0.18634	-0.186352	0.296394	-0.205496	0.319977		6.68333	0.487823	0.0892076	0.437159	0.844183	0.105023	0.633287	0.109622	0.0676073		6.68333	-0.208968	0.364317	0.366993	0.423103	0.187599	-0.218418	-0.0410244
		6.7	0.534651	0.485096	0.669495	0.290117	0.0977903	0.0850697	0.123759	0.222162		6.7	-0.0929264	0.398125	0.210062	0.541245	-0.116404	0.0992277	0.402147	0.421199		6.7	0.273041	0.362475	0.404888	-0.192102	-0.189087	0.292195	-0.215261	0.311774		6.7	0.482061	0.0847155	0.438331	0.841644	0.102875	0.631823	0.106888	0.0662401		6.7	-0.210433	0.359532	0.364844	0.418318	0.185255	-0.22125	-0.0434658
		6.71667	0.530452	0.484999	0.67135	0.290117	0.0959349	0.0856556	0.122588	0.221868		6.71667	-0.093317	0.396563	0.211233	0.540952	-0.120408	0.0985441	0.402928	0.42032		6.71667	0.272845	0.360425	0.405962	-0.199035	-0.190063	0.288973	-0.222879	0.305524		6.71667	0.478546	0.0805162	0.439113	0.840277	0.101312	0.633385	0.103665	0.0644823		6.71667	-0.211702	0.358165	0.362891	0.413337	0.182033	-0.225742	-0.0480557
		6.73333	0.526741	0.486952	0.672327	0.289434	0.0929075	0.0860462	0.122099	0.222845		6.73333	-0.0926334	0.395977	0.211429	0.541831	-0.123436	0.0990324	0.402342	0.420711		6.73333	0.275873	0.358862	0.407134	-0.204699	-0.190747	0.287312	-0.22698	0.301813		6.73333	0.478058	0.0770983	0.439113	0.838519	0.0999449	0.636119	0.10181	0.0622362		6.73333	-0.212679	0.358067	0.360938	0.408162	0.178712	-0.23043	-0.0532314
		6.75	0.523323	0.488026	0.671057	0.286113	0.0886106	0.0837025	0.120244	0.223822		6.75	-0.0898991	0.397832	0.211038	0.542417	-0.124998	0.100302	0.400096	0.420809		6.75	0.280267	0.359057	0.406743	-0.207043	-0.192309	0.28614	-0.228054	0.299079		6.75	0.480206	0.0751451	0.438331	0.83598	0.0976988	0.637975	0.101029	0.0601854		6.75	-0.212679	0.358165	0.358496	0.404548	0.176369	-0.234238	-0.0572353
		6.76667	0.518928	0.485585	0.665686	0.281035	0.0839232	0.0782337	0.116435	0.223626		6.76667	-0.0862858	0.400957	0.209182	0.543491	-0.123533	0.100107	0.397068	0.42032		6.76667	0.283295	0.359936	0.405571	-0.206164	-0.193774	0.286043	-0.227468	0.29527		6.76667	0.483331	0.0741686	0.436378	0.832952	0.0932066	0.637682	0.0988802	0.0592089		6.76667	-0.211702	0.358848	0.356055	0.402888	0.175001	-0.237168	-0.0587978
		6.78333	0.514729	0.479628	0.657483	0.27332	0.0803099	0.0718861	0.11165	0.221576		6.78333	-0.0833561	0.403985	0.207425	0.545151	-0.120213	0.0984465	0.395506	0.418465		6.78333	0.283588	0.361694	0.403325	-0.203723	-0.194263	0.285164	-0.22659	0.29068		6.78333	0.484991	0.0723131	0.43296	0.829925	0.0866636	0.635826	0.0952669	0.0592089		6.78333	-0.211116	0.361973	0.354493	0.402693	0.173146	-0.239414	-0.0581142
		6.8	0.510041	0.472108	0.648694	0.264434	0.0786497	0.0673939	0.10706	0.216888		6.8	-0.0819889	0.405352	0.207034	0.547397	-0.116307	0.0966887	0.396287	0.416414		6.8	0.280951	0.363647	0.403911	-0.202063	-0.193579	0.284578	-0.226492	0.288336		6.8	0.4846	0.0704576	0.427296	0.827679	0.080023	0.633287	0.091263	0.0590136		6.8	-0.209456	0.366954	0.355079	0.403669	0.170607	-0.241758	-0.0566494
		6.81667	0.504182	0.465077	0.641272	0.256426	0.0774778	0.0649525	0.102861	0.212494		6.81667	-0.0815983	0.404082	0.208206	0.549057	-0.11367	0.0962004	0.397947	0.415926		6.81667	0.277142	0.364819	0.405766	-0.202258	-0.192016	0.284969	-0.22698	0.288727		6.81667	0.481475	0.0678209	0.421828	0.826312	0.0759214	0.630748	0.088138	0.057744		6.81667	-0.206624	0.372227	0.358399	0.405037	0.167287	-0.245273	-0.0558682
		6.83333	0.497248	0.45912	0.63639	0.250273	0.07572	0.0638782	0.0988571	0.20849		6.83333	-0.0815983	0.401152	0.208499	0.54896	-0.114158	0.0978605	0.400193	0.415926		6.83333	0.273724	0.364136	0.405962	-0.203918	-0.190845	0.286726	-0.227468	0.291168		6.83333	0.476104	0.0650866	0.416652	0.825531	0.0757261	0.628307	0.0870638	0.0555956		6.83333	-0.203597	0.376329	0.363184	0.40738	0.16504	-0.249961	-0.0568447
		6.85	0.489924	0.455409	0.632483	0.246953	0.0724974	0.0609486	0.0946579	0.205755		6.85	-0.0822819	0.39832	0.206644	0.546811	-0.117283	0.0993254	0.399998	0.414852		6.85	0.270306	0.360815	0.402153	-0.205871	-0.190356	0.288973	-0.227371	0.294879		6.85	0.469268	0.0623522	0.412843	0.824359	0.0790464	0.625963	0.0871614	0.0530565		6.85	-0.202132	0.377208	0.366993	0.411677	0.164259	-0.253183	-0.0591885
		6.86667	0.483088	0.453065	0.628186	0.246856	0.0692747	0.0584095	0.0910446	0.205853		6.86667	-0.0837467	0.39666	0.201565	0.542221	-0.120701	0.0980558	0.397068	0.410946		6.86667	0.268744	0.356518	0.396001	-0.207531	-0.191528	0.290633	-0.226492	0.296247		6.86667	0.462139	0.0592272	0.411085	0.822601	0.0835386	0.623327	0.0875521	0.0523729		6.86667	-0.204281	0.374571	0.369532	0.416462	0.166212	-0.253769	-0.0609463
		6.88333	0.47801	0.451307	0.624768	0.248223	0.0676146	0.0555775	0.0886032	0.208392		6.88333	-0.0854069	0.396563	0.195804	0.535581	-0.124119	0.0929777	0.392479	0.404598		6.88333	0.26806	0.353393	0.389458	-0.208606	-0.194165	0.290047	-0.227468	0.294684		6.88333	0.456768	0.0555162	0.411769	0.82016	0.0872496	0.620201	0.0868685	0.0534471		6.88333	-0.209261	0.37086	0.37002	0.42115	0.169142	-0.250937	-0.0612392
		6.9	0.476155	0.449159	0.623206	0.249102	0.0679075	0.053429	0.087822	0.211126		6.9	-0.0864811	0.397246	0.191897	0.529331	-0.127244	0.0858488	0.386619	0.398934		6.9	0.267474	0.35271	0.384477	-0.210266	-0.198657	0.287019	-0.229715	0.291657		6.9	0.453058	0.0521959	0.412355	0.818206	0.0883238	0.616295	0.0848177	0.0555956		6.9	-0.214437	0.368028	0.368262	0.423494	0.171974	-0.246543	-0.0606533
		6.91667	0.476545	0.446522	0.624182	0.247832	0.069763	0.0528431	0.0886032	0.211908		6.91667	-0.0874577	0.395684	0.191311	0.525424	-0.130076	0.0804777	0.381346	0.396004		6.91667	0.265717	0.353882	0.382817	-0.213	-0.203833	0.281453	-0.233816	0.288825		6.91667	0.450323	0.0503405	0.412452	0.816644	0.0866636	0.612877	0.0826693	0.0562792		6.91667	-0.217757	0.366954	0.364844	0.42154	0.173439	-0.243515	-0.0602627
		6.93333	0.477034	0.44369	0.62721	0.244902	0.0722044	0.0542103	0.0898727	0.209662		6.93333	-0.0864811	0.392461	0.193069	0.52435	-0.133494	0.077548	0.377733	0.39659		6.93333	0.26308	0.354956	0.382817	-0.216711	-0.208618	0.275984	-0.239578	0.285309		6.93333	0.448565	0.0492662	0.411378	0.814984	0.0820738	0.610924	0.0809114	0.0550097		6.93333	-0.218245	0.367735	0.359766	0.415583	0.171974	-0.24459	-0.0624111
		6.95	0.47801	0.442518	0.630237	0.241192	0.0736692	0.056847	0.0915329	0.205853		6.95	-0.0864811	0.388848	0.195706	0.524741	-0.13701	0.0770597	0.376951	0.397957		6.95	0.261029	0.355151	0.382817	-0.21925	-0.211645	0.272371	-0.244461	0.281891		6.95	0.448468	0.0504381	0.410109	0.813031	0.0759214	0.610924	0.0812044	0.0527636		6.95	-0.216878	0.369786	0.35586	0.407673	0.168361	-0.249765	-0.066708
		6.96667	0.478596	0.4433	0.63346	0.237871	0.0733763	0.0597767	0.0928024	0.203021		6.96667	-0.0861881	0.387871	0.197464	0.52601	-0.139744	0.0770597	0.376951	0.397567		6.96667	0.260931	0.354272	0.382915	-0.221008	-0.211645	0.271492	-0.248074	0.279547		6.96667	0.450518	0.0520983	0.409328	0.810492	0.0700621	0.611901	0.0828646	0.0508104		6.96667	-0.214534	0.371739	0.354395	0.401228	0.163283	-0.25416	-0.0718838
		6.98333	0.479377	0.445936	0.635315	0.234746	0.0703489	0.0625111	0.093193	0.201947		6.98333	-0.084528	0.391192	0.199417	0.526303	-0.140623	0.0779386	0.377146	0.395321		6.98333	0.262689	0.354175	0.382427	-0.221692	-0.209204	0.27159	-0.25032	0.279254		6.98333	0.453741	0.0542467	0.408449	0.808831	0.0669371	0.612291	0.0843294	0.0504198		6.98333	-0.212484	0.372813	0.355957	0.398103	0.158204	-0.256797	-0.076376
		7	0.47762	0.447401	0.635315	0.233281	0.0650755	0.0641712	0.0930954	0.202044		7	-0.0807194	0.399004	0.202151	0.526108	-0.138963	0.0795012	0.376756	0.392879		7	0.265717	0.354663	0.380083	-0.22257	-0.207056	0.272078	-0.250906	0.28111		7	0.455694	0.0548326	0.4063	0.808441	0.0665464	0.611217	0.0841341	0.0504198		7	-0.210628	0.372716	0.359375	0.397322	0.154982	-0.25709	-0.0781338
		7.01667	0.474885	0.445546	0.631409	0.232891	0.0583372	0.0640736	0.0911423	0.202337																						7.01667	0.454425	0.0521959	0.402784	0.807659	0.0674253	0.608287	0.082474	0.048662
		7.03333	0.470393	0.439784	0.624475	0.233867	0.0526732	0.0614368	0.087822	0.202533																						7.03333	0.450323	0.0472155	0.398488	0.806781	0.067523	0.604479	0.0809114	0.04583
		7.05	0.464143	0.431971	0.617151	0.235723	0.0483763	0.0583118	0.0836227	0.203314																						7.05	0.44544	0.041942	0.395265	0.804535	0.0663511	0.601061	0.0797396	0.0435839
		7.06667	0.4576	0.425233	0.612366	0.237481	0.0464232	0.0542103	0.0793259	0.203314																						7.06667	0.442608	0.038817	0.393703	0.802093	0.0637144	0.598033	0.0797396	0.042119
		7.08333	0.452229	0.421131	0.610804	0.23836	0.0468138	0.0497181	0.0743454	0.20263																						7.08333	0.442804	0.038524	0.392238	0.801702	0.0611754	0.596666	0.0797396	0.0409472
		7.1	0.448909	0.42162	0.612171	0.236602	0.0473021	0.0456165	0.0714157	0.200189																						7.1	0.444561	0.039403	0.389113	0.803167	0.0591246	0.595787	0.0794466	0.0396776
		7.11667	0.447248	0.42328	0.613538	0.232305	0.0473021	0.0418079	0.0702438	0.196673																						7.11667	0.445929	0.0404772	0.384425	0.805902	0.0579527	0.594908	0.0786653	0.0380175
		7.13333	0.446467	0.424745	0.613733	0.225664	0.0459349	0.0385853	0.0697555	0.192767																						7.13333	0.445929	0.0413561	0.380421	0.807464	0.0566832	0.59403	0.0774935	0.0367479
		7.15	0.445295	0.424159	0.612464	0.220977	0.0442747	0.0359486	0.0694626	0.189935																						7.15	0.445343	0.0413561	0.378078	0.805706	0.055023	0.593151	0.075931	0.0367479
		7.16667	0.443049	0.42162	0.610804	0.218535	0.0432005	0.0334095	0.0679001	0.189154																						7.16667	0.443975	0.0406725	0.377882	0.800433	0.0528746	0.59276	0.0732943	0.0368456
		7.18333	0.440803	0.417909	0.60885	0.218828	0.0432005	0.0317494	0.0655563	0.190716																						7.18333	0.442999	0.0380358	0.379835	0.793206	0.0506285	0.593151	0.0700716	0.0377245
		7.2	0.438655	0.415565	0.607386	0.220098	0.0432005	0.0303822	0.0641892	0.193548																						7.2	0.441632	0.0333483	0.383058	0.786273	0.049066	0.594127	0.0669466	0.0368456
		7.21667	0.436799	0.414198	0.605335	0.220586	0.0428099	0.0294056	0.0640915	0.19599																						7.21667	0.440167	0.0273912	0.387355	0.782074	0.0479917	0.595592	0.0647005	0.0363573
		7.23333	0.435627	0.414198	0.604358	0.219219	0.0421263	0.028429	0.0651657	0.196478																						7.23333	0.43753	0.0235827	0.391554	0.781488	0.0478941	0.595397	0.0644075	0.0356737
		7.25	0.435041	0.415175	0.603089	0.216875	0.0412474	0.0269642	0.0658493	0.195892																						7.25	0.434698	0.0228014	0.393214	0.783734	0.0469175	0.593834	0.0656771	0.0344042
		7.26667	0.435041	0.415175	0.600354	0.214824	0.0407591	0.0252064	0.0658493	0.193841																						7.26667	0.431671	0.0232897	0.391554	0.786663	0.0450621	0.592077	0.0669466	0.0336229
		7.28333	0.433967	0.415175	0.596448	0.213945	0.0389036	0.0235462	0.0650681	0.191204																						7.28333	0.428448	0.0250475	0.386378	0.788031	0.0427183	0.591784	0.0667513	0.0328417
		7.3	0.431623	0.414686	0.591858	0.213066	0.0362669	0.0219837	0.0639938	0.188177																						7.3	0.425518	0.0264147	0.3813	0.78764	0.0410582	0.592955	0.0656771	0.03333
		7.31667	0.427815	0.414003	0.587854	0.21209	0.0342161	0.0200306	0.0629196	0.184954																						7.31667	0.422784	0.0274889	0.377394	0.785687	0.0412535	0.593444	0.0645052	0.0342089
		7.33333	0.423811	0.412831	0.585608	0.21043	0.0341185	0.0186634	0.061943	0.181927																						7.33333	0.421515	0.0287584	0.375831	0.783441	0.0436949	0.591881	0.0641146	0.0347948
		7.35	0.42137	0.410487	0.585413	0.208672	0.0351927	0.0186634	0.0626266	0.1789																						7.35	0.423468	0.0301256	0.37632	0.781488	0.0463316	0.58944	0.0641146	0.0343065
		7.36667	0.420784	0.40746	0.586194	0.208086	0.0363646	0.019054	0.0638962	0.17597																						7.36667	0.424932	0.03286	0.377101	0.781195	0.0478941	0.588756	0.0643099	0.0319628
		7.38333	0.42137	0.403944	0.586487	0.208086	0.0360716	0.0214954	0.0648727	0.174603																						7.38333	0.425421	0.0338365	0.377296	0.781488	0.0471128	0.589733	0.0650911	0.029619
		7.4	0.42137	0.400721	0.585999	0.207207	0.0336302	0.0239368	0.0649704	0.174212																						7.4	0.424737	0.0338365	0.375929	0.782562	0.0442808	0.591491	0.0650911	0.0280565
		7.41667	0.420295	0.398378	0.584241	0.20711	0.0300169	0.0269642	0.0635055	0.174993																						7.41667	0.422882	0.0326647	0.374171	0.783734	0.0407652	0.591295	0.0643099	0.0279589
		7.43333	0.418538	0.39701	0.582679	0.20711	0.0265989	0.0295033	0.0606735	0.175677																						7.43333	0.420733	0.0299303	0.372511	0.78471	0.0385191	0.58817	0.063138	0.0279589
		7.45	0.417073	0.396913	0.5818	0.20711	0.0242552	0.0303822	0.0578415	0.175384																						7.45	0.418878	0.0287584	0.37173	0.785101	0.0382261	0.583678	0.0606966	0.0279589
		7.46667	0.416584	0.398085	0.582483	0.206328	0.0236692	0.0288197	0.0561813	0.174408																						7.46667	0.416143	0.0286608	0.372316	0.784222	0.0387144	0.579967	0.0563997	0.0279589
		7.48333	0.417463	0.399842	0.5818	0.204277	0.0248411	0.0250111	0.0560837	0.17265																						7.48333	0.41253	0.0286608	0.372121	0.781488	0.0398863	0.577526	0.0526888	0.0279589
		7.5	0.417463	0.400526	0.580042	0.201543	0.0262083	0.0201283	0.0560837	0.171575																						7.5	0.409112	0.0286608	0.371046	0.776605	0.0401792	0.575866	0.0490755	0.0283495
		7.51667	0.416487	0.39994	0.577015	0.199883	0.0267942	0.0171009	0.0554001	0.171087																						7.51667	0.406378	0.0286608	0.3688	0.770745	0.0401792	0.574498	0.0469271	0.0291308
		7.53333	0.412581	0.397108	0.574183	0.199688	0.026306	0.0170033	0.053154	0.171575																						7.53333	0.403741	0.0286608	0.366456	0.765863	0.0401792	0.573522	0.0452669	0.029912
		7.55	0.407209	0.393202	0.572718	0.199492	0.0245482	0.0184681	0.0505173	0.172161																						7.55	0.401202	0.0286608	0.364601	0.763714	0.0401792	0.573912	0.044095	0.029912
		7.56667	0.402913	0.389393	0.572718	0.198223	0.022888	0.01964	0.0485642	0.17304																						7.56667	0.399639	0.0281725	0.363624	0.76391	0.039691	0.575475	0.0436068	0.0298143
		7.58333	0.401545	0.386757	0.572718	0.196074	0.0230833	0.0192493	0.0482712	0.17304																						7.58333	0.399835	0.0273912	0.362843	0.765472	0.0377379	0.577428	0.0433138	0.0286425
		7.6	0.403791	0.385292	0.57262	0.194512	0.0259153	0.0174915	0.0490524	0.173529																						7.6	0.402081	0.026024	0.361867	0.766839	0.0351988	0.579283	0.0445833	0.02708
		7.61667	0.406624	0.385389	0.571741	0.193535	0.0304075	0.0155384	0.0508102	0.174505																						7.61667	0.405011	0.0242662	0.36089	0.767328	0.0327574	0.580455	0.0465365	0.0255175
		7.63333	0.407307	0.386464	0.571155	0.192852	0.0340208	0.0140736	0.0526657	0.174993																						7.63333	0.406573	0.0230944	0.359621	0.766546	0.0323667	0.581041	0.0484896	0.0250292
		7.65	0.404084	0.387733	0.569593	0.190898	0.035388	0.0124134	0.0527634	0.174993																						7.65	0.405206	0.0226061	0.357863	0.766839	0.0327574	0.581041	0.0500521	0.0259081
		7.66667	0.399788	0.387831	0.567347	0.187774	0.0348997	0.0115345	0.0508102	0.173919																						7.66667	0.402569	0.0216295	0.356691	0.768402	0.0343199	0.581041	0.0510286	0.0276659
		7.68333	0.395588	0.386854	0.564612	0.185234	0.0335325	0.0108509	0.0475876	0.172552																						7.68333	0.400323	0.0199694	0.356105	0.77055	0.0346129	0.581237	0.0527864	0.0290331
		7.7	0.393147	0.385878	0.562268	0.184063	0.032263	0.0114368	0.0447556	0.170599																						7.7	0.40003	0.0177233	0.356789	0.772894	0.0352964	0.581627	0.0547396	0.0287401
		7.71667	0.39217	0.385878	0.563147	0.183672	0.0309935	0.0126087	0.0433884	0.168548																						7.71667	0.401104	0.0154772	0.357277	0.774456	0.0357847	0.58026	0.0562044	0.0262987
		7.73333	0.391194	0.386073	0.565882	0.183281	0.0290403	0.0125111	0.043779	0.166595																						7.73333	0.40335	0.0140123	0.356886	0.77514	0.0350035	0.57733	0.0558138	0.0221971
		7.75	0.389338	0.385487	0.567639	0.182695	0.0265989	0.0106556	0.0443649	0.165423																						7.75	0.404718	0.0136217	0.35464	0.773578	0.0317808	0.574108	0.0529818	0.0183886
		7.76667	0.38758	0.383339	0.567737	0.182695	0.0241575	0.00762825	0.0443649	0.165228																						7.76667	0.403546	0.0124498	0.352003	0.769574	0.0282652	0.572252	0.0490755	0.0172167
		7.78333	0.386506	0.3808	0.565882	0.18377	0.0210325	0.00518684	0.0438767	0.166302																						7.78333	0.401397	0.00971546	0.350636	0.763421	0.0254332	0.572545	0.0463411	0.0186815
		7.8	0.386995	0.37826	0.562268	0.186406	0.0186888	0.00489387	0.0419235	0.168451																						7.8	0.399249	0.0056139	0.351613	0.755999	0.024066	0.573815	0.0463411	0.0222948
		7.81667	0.38758	0.378065	0.560218	0.190215	0.0167357	0.00606575	0.0399704	0.16972																						7.81667	0.398077	0.00268421	0.354347	0.752191	0.0248472	0.574108	0.047806	0.0262987
		7.83333	0.388166	0.378065	0.559046	0.191485	0.0152708	0.00723763	0.0394821	0.168841																						7.83333	0.398077	0.00229359	0.357374	0.752777	0.0269957	0.572448	0.0483919	0.029619
		7.85	0.38758	0.378065	0.559046	0.189629	0.0140989	0.006847	0.0401657	0.166497																						7.85	0.398077	0.00473499	0.359621	0.756195	0.0294371	0.569225	0.0461458	0.0311815
		7.86667	0.386311	0.377088	0.559046	0.185723	0.0136107	0.00538216	0.0425095	0.164544																						7.86667	0.398272	0.00893421	0.359718	0.759808	0.0318785	0.5661	0.0416536	0.0305956
		7.88333	0.384163	0.376112	0.55846	0.182598	0.0120482	0.00401497	0.0447556	0.164251																						7.88333	0.399835	0.0121569	0.356496	0.760296	0.0327574	0.564049	0.0367708	0.0282518
		7.9	0.381526	0.375233	0.5568	0.180352	0.00960674	0.00401497	0.0453415	0.164837																						7.9	0.402471	0.0135241	0.350636	0.757562	0.0315855	0.564049	0.0336458	0.0250292
		7.91667	0.380159	0.37494	0.554651	0.180254	0.0065794	0.00499153	0.0453415	0.164837																						7.91667	0.405401	0.0123522	0.343605	0.755511	0.0287535	0.565319	0.0328646	0.0224901
		7.93333	0.380549	0.373768	0.552601	0.182305	0.00443096	0.00587044	0.0461227	0.163568																						7.93333	0.407257	0.00991077	0.339894	0.754339	0.0261168	0.567565	0.0335482	0.0220018
		7.95	0.382307	0.372108	0.551331	0.185332	0.00316143	0.00557747	0.046318	0.16181																						7.95	0.407159	0.00815296	0.339796	0.753851	0.0245542	0.570006	0.0357943	0.0223925
		7.96667	0.384748	0.370741	0.550745	0.188262	0.00355206	0.00342903	0.0456345	0.16054																						7.96667	0.405792	0.00756702	0.342335	0.753558	0.0255308	0.572057	0.038431	0.0230761
		7.98333	0.387288	0.369569	0.550257	0.190117	0.00423565	-8.66e-05	0.0426071	0.160345																						7.98333	0.404229	0.00844593	0.344777	0.753949	0.0269957	0.573229	0.0405794	0.0221971
		8	0.389924	0.368495	0.55094	0.188555	0.00511455	-0.00389519	0.0387985	0.160345																						8	0.403546	0.00912952	0.344972	0.75512	0.0278746	0.572252	0.0416536	0.020537
[truncated: 91 more columns]

## Sheet: Supplemental Figure 1F-H
	Shown below is the Gating strategy utilized in the flow cytometry data presented in Supplemental Figure 1F-H
	Cells were first gated on forward/side scatter, followed by GFP expression in the FL1 channel. Cells in the high GFP expression population were further analyzed for PE conjugated 5D3 antibody binding in the FL2 channel.
